# Supplementary material for: Comparing Mental Health of Athletes and Non-athletes as They Emerge From a COVID-19 Pandemic Lockdown
Source: Front Sports Act Living. 2021 May 20;3:612532. doi: 10.3389/fspor.2021.612532 (PMC8172612; doi:10.3389/fspor.2021.612532)
Supplement: Supplementary file 1 [file Data_Sheet_1.CSV]

Respondent ID	Gender:	Age Group:	Country During Lockdown	Mental Health Condition?	Occupation:	Marital Status:	Smoking Status:	Five Fruit and Veg	Hours sleep:	Survey Date:	Shielded?	Dates Shielding:	Weeks Social Distancing	# in lockdown bubble:	Athlete/Non-Athlete	AIMS_ TOTAL	Social Identity	I consider myself an athlete	I have many goals related to sport	most of my friends are athletes	Exclusivity	Sport is the most important part of my life	I spend more time thinking about sport than anything else	Negative Affectivity	I feel bad about myself when I do badly in sport	I would be very depressed if I were injured and could not compete in sport	What sport do you play?	Sport level:	Total weekly playing hours	Weekly training hours	Weekly competing hours	Individual/Team athlete?	MHC-SF OVERALL	Emotional Wellbeing	Happy	Interested in life	Satisfied	Social Wellbeing	That you had something important to contribute to society	That you belonged to a community (like a social group or your neighbourhood)	That our society is becoming a better place for people like you	That people are basically good	That the way our society works makes sense to you	Psychological Wellbeing	That you liked most parts of your personality	Good at managing the responsibilities of your daily life	That you had warm and trusting relationships with others	That you had experiences that challenged you to grow and become a better person	Confident to think or express your own ideas and opinions
11785667914	2	2	2	999	Unemployed	1	1	2	6.50	13/07/2020	2	999	7	1	2	1.29	1.33	1.00	2.00	1.00	1.00	1.00	1.00	1.50	1.00	2.00	999	999	999.00	999.00	999.00	999	60.00	13.00	4	5	4	22.00	4	5	4	5	4	25.00	4	4	5	5	4
11785634332	2	3	1	3, 5, 6	Administrator	2	1	1	7.00	13/07/2020	2	999	5	2	1	6.29	5.33	7.00	7.00	2.00	7.00	7.00	7.00	7.00	7.00	7.00	32	1	18.50	18.50	0.00	1	6.00	3.00	1	0	2	1.00	0	0	1	0	0	2.00	1	1	0	0	0
11784520014	2	3	2	999	Finance	1	3	2	4.00	12/07/2020	2	999	6	3	2	2.14	1.00	1.00	1.00	1.00	1.00	1.00	1.00	5.00	5.00	5.00	999	999	999.00	999.00	999.00	999	24.00	5.00	2	1	2	11.00	3	3	2	1	2	8.00	2	0	1	1	3
11783867710	2	1	2	2	Unemployed	1	1	2	8.00	12/07/2020	2	999	6	6	1	5.57	6.00	6.00	7.00	5.00	5.50	5.00	6.00	5.00	5.00	5.00	10	3	7.00	5.00	2.00	2	50.00	12.00	4	4	4	14.00	0	5	4	5	0	24.00	5	4	4	4	5
11783726076	2	1	2	999	Student	1	1	1	8.50	12/07/2020	2	999	6	4	1	4.86	5.00	7.00	6.00	2.00	3.50	5.00	2.00	6.00	6.00	6.00	10	1	7.50	5.50	2.00	2	25.00	6.00	2	1	3	2.00	1	1	0	0	0	17.00	4	4	2	5	2
11783304758	2	3	1	2	Physiotherapist	1	5	2	8.00	12/07/2020	2	999	5	1	1	5.00	5.00	3.00	6.00	6.00	5.00	5.00	5.00	5.00	5.00	5.00	10	1	5.50	4.00	1.50	2	13986.00	2997.00	999	999	999	4995.00	999	999	999	999	999	5994.00	999	999	999	999	999
11782483021	1	4	2	2	School principal	2	2	2	6.00	11/07/2020	2	999	5	4	2	5.71	5.67	6.00	6.00	5.00	6.00	6.00	6.00	5.50	6.00	5.00	999	999	999.00	999.00	999.00	999	63.00	15.00	5	5	5	20.00	4	4	4	4	4	28.00	4	5	5	4	5
11782007234	2	5	1	2	Sales representative	2	1	2	7.00	11/07/2020	2	999	6	4	2	4.14	4.00	4.00	5.00	3.00	3.50	4.00	3.00	5.00	5.00	5.00	999	999	999.00	999.00	999.00	999	36.00	10.00	3	4	3	7.00	1	1	1	2	2	19.00	2	2	3	4	4
11781906506	2	4	1	2	Project Manager	2	1	2	7.50	11/07/2020	2	999	5	4	1	4.57	5.33	5.00	5.00	6.00	2.50	3.00	2.00	5.50	6.00	5.00	10	1	3.00	1.50	1.50	2	49.00	11.00	3	4	4	14.00	3	3	0	4	4	24.00	4	5	5	3	5
11781898061	2	4	2	2	Scientist	2	1	1	7.50	11/07/2020	1	13/3/2020 - 6/6/2020	6	3	1	5.29	5.00	5.00	5.00	5.00	6.00	6.00	6.00	5.00	5.00	5.00	10	1	6.50	4.00	2.50	2	39.00	11.00	3	4	4	12.00	3	3	0	3	3	16.00	3	3	2	2	3
11780175533	1	3	1	999	Football	3	1	2	7.50	10/07/2020	2	999	4	4	1	6.14	6.33	7.00	6.00	6.00	5.50	5.00	6.00	6.50	7.00	6.00	23	2	9.00	7.00	2.00	2	43.00	10.00	4	3	3	11.00	2	4	2	2	1	22.00	4	4	4	4	3
11779408882	2	3	2	2	Operations Manager	1	4	2	7.00	10/07/2020	2	999	4	1	1	5.00	5.00	5.00	5.00	5.00	5.00	5.00	5.00	5.00	3.00	7.00	10	1	5.50	4.00	1.50	2	13986.00	2997.00	999	999	999	4995.00	999	999	999	999	999	5994.00	999	999	999	999	999
11776533565	2	5	1	999	Retired Nurse but still working as non clinical in NHS	2	1	1	6.00	09/07/2020	1	10 days from Maunday Thursday until received updated self risk assessment letter	5	2	2	5.29	5.33	5.00	5.00	6.00	3.50	5.00	2.00	7.00	7.00	7.00	999	999	999.00	999.00	999.00	999	59.00	12.00	4	4	4	20.00	4	5	2	5	4	27.00	5	4	5	3	5
11775368428	2	1	2	3	Student	1	1	2	6.50	09/07/2020	2	999	6	4	1	5.43	5.33	6.00	6.00	4.00	5.00	5.00	5.00	6.00	6.00	6.00	10	2	11.50	8.00	3.50	2	25.00	8.00	3	3	2	7.00	0	2	1	2	2	10.00	2	2	2	1	1
11774653253	1	3	1	2	PE Teacher	1	1	1	5.00	09/07/2020	2	999	4	1	2	6.29	6.33	6.00	7.00	6.00	6.50	7.00	6.00	6.00	5.00	7.00	999	999	999.00	999.00	999.00	999	60.00	13.00	4	5	4	20.00	5	5	3	4	3	27.00	4	4	5	5	4
11774496050	1	4	1	2	Consultant in TID	2	1	2	6.50	09/07/2020	2	999	7	5	2	4.14	4.33	4.00	5.00	4.00	5.00	5.00	5.00	3.00	2.00	4.00	999	999	999.00	999.00	999.00	999	55.00	12.00	4	4	4	18.00	3	3	4	4	4	25.00	4	3	4	4	5
11774385902	1	4	1	2	National Coach Development Manager	2	1	1	7.00	09/07/2020	2	999	6	3	1	5.86	6.33	7.00	7.00	5.00	5.50	6.00	5.00	5.50	5.00	6.00	23	2	5.00	3.50	1.50	2	41.00	13.00	4	5	4	7.00	2	2	1	1	1	21.00	4	5	3	3	3
11774306313	1	3	1	2	National Academic Support Coach	2	1	1	6.50	09/07/2020	2	999	4	4	2	3.71	2.33	1.00	4.00	2.00	4.50	4.00	5.00	5.00	5.00	5.00	999	999	999.00	999.00	999.00	999	51.00	11.00	4	5	2	14.00	3	4	4	2	1	26.00	2	5	5	5	4
11774153413	2	2	1	2	Pupil Barrister	1	1	1	8.00	09/07/2020	1	23/3/2020 - 5/4/2020	6	5	2	5.57	5.33	6.00	6.00	4.00	5.50	7.00	4.00	6.00	6.00	6.00	999	999	999.00	999.00	999.00	999	61.00	13.00	5	5	3	20.00	4	5	4	3	4	28.00	4	5	5	4	5
11773899445	1	3	1	2	Commercial gas engineer	2	4	2	7.00	09/07/2020	2	999	4	4	2	4.71	3.33	2.00	5.00	3.00	5.50	7.00	4.00	6.00	6.00	6.00	999	999	999.00	999.00	999.00	999	52.00	10.00	3	3	4	18.00	4	4	4	4	2	24.00	4	4	4	4	4
11773608256	2	2	1	2	Student	1	1	2	6.00	09/07/2020	2	999	4	3	1	6.14	6.00	6.00	6.00	6.00	6.00	6.00	6.00	6.50	7.00	6.00	34	3	16.00	10.00	6.00	1	48.00	12.00	4	4	4	16.00	3	4	2	4	3	20.00	3	2	5	3	4
11772941021	2	2	1	2	Paralegal	1	1	1	6.50	08/07/2020	2	999	6	5	2	3.86	3.00	3.00	5.00	1.00	4.50	6.00	3.00	4.50	6.00	3.00	999	999	999.00	999.00	999.00	999	24.00	7.00	3	3	1	6.00	1	2	1	1	1	11.00	1	1	4	3	1
11772928461	1	3	1	2	Teacher	2	1	2	5.50	08/07/2020	2	999	3	1	2	5.00	4.33	4.00	5.00	4.00	5.50	5.00	6.00	5.50	6.00	5.00	999	999	999.00	999.00	999.00	999	28.00	8.00	3	4	1	10.00	3	1	1	2	3	10.00	1	2	2	1	3
11772881246	1	3	1	999	Recruitment Manager	2	4	2	8.00	08/07/2020	2	999	7	2	1	5.14	5.00	5.00	5.00	5.00	5.00	5.00	5.00	5.50	5.00	6.00	23	1	2.00	1.00	1.00	2	54.00	12.00	4	4	4	17.00	4	4	3	3	3	25.00	4	3	5	5	4
11772847230	1	3	3	3, 6	insurance	2	2	2	7.50	08/07/2020	2	999	4	3	2	4.57	3.00	1.00	3.00	5.00	5.50	5.00	6.00	6.00	6.00	6.00	999	999	999.00	999.00	999.00	999	17.00	3.00	2	0	1	6.00	0	0	1	3	2	8.00	1	2	3	1	0
11772826960	1	3	1	2	Education Manager	2	1	1	7.00	08/07/2020	2	999	5	3	2	5.29	5.67	5.00	6.00	6.00	4.50	5.00	4.00	5.50	5.00	6.00	999	999	999.00	999.00	999.00	999	27.00	8.00	3	3	2	10.00	3	2	2	2	1	9.00	1	1	2	2	2
11772813692	1	3	1	2	soldier	2	1	1	8.00	08/07/2020	1	16/3/2020 - 1/4/2020	2	2	2	5.00	4.67	5.00	5.00	4.00	4.50	5.00	4.00	6.00	5.00	7.00	999	999	999.00	999.00	999.00	999	58.00	13.00	4	5	4	17.00	5	4	3	3	2	28.00	4	4	5	5	5
11772810290	1	3	1	2	Sports Development	2	2	2	7.50	08/07/2020	2	999	5	3	2	3.57	2.67	1.00	4.00	3.00	5.00	5.00	5.00	3.50	5.00	2.00	999	999	999.00	999.00	999.00	999	27.00	11.00	4	4	3	6.00	1	1	1	2	1	10.00	2	1	1	1	3
11772798446	1	3	1	999	Firefighter	2	4	2	7.00	08/07/2020	2	999	4	3	2	2.43	1.33	1.00	2.00	1.00	1.00	1.00	1.00	5.50	6.00	5.00	999	999	999.00	999.00	999.00	999	54.00	13.00	4	5	4	15.00	5	4	1	4	1	26.00	4	4	5	4	4
11772116384	2	5	2	2	Home maker	2	1	2	6.50	08/07/2020	2	999	4	3	1	5.57	6.67	7.00	6.00	7.00	5.00	6.00	4.00	4.50	5.00	4.00	10	1	4.00	2.00	2.00	2	39.00	12.00	4	4	4	13.00	3	3	0	4	3	14.00	1	3	1	1	4
11772110303	1	5	2	2	Manager	2	4	1	8.00	08/07/2020	2	999	5	2	2	2.29	1.67	1.00	2.00	2.00	3.00	1.00	5.00	2.50	4.00	1.00	999	999	999.00	999.00	999.00	999	56.00	12.00	4	4	4	19.00	4	4	3	4	4	25.00	3	4	4	4	5
11771840614	1	1	1	2	Student	1	1	2	8.00	08/07/2020	2	999	4	3	1	6.43	6.33	6.00	7.00	6.00	7.00	7.00	7.00	6.00	6.00	6.00	999	999	999.00	999.00	999.00	999	13986.00	2997.00	999	999	999	4995.00	999	999	999	999	999	5994.00	999	999	999	999	999
11771477515	2	5	2	2	It security	2	1	1	6.00	08/07/2020	2	999	3	5	1	4.29	5.67	6.00	6.00	5.00	1.00	1.00	1.00	5.50	6.00	5.00	10	3	10.00	7.00	3.00	2	50.00	12.00	4	4	4	16.00	4	4	4	4	0	22.00	4	4	4	2	4
11771361346	2	2	1	2	Student	1	1	2	8.00	08/07/2020	2	999	5	3	2	4.71	4.33	5.00	5.00	3.00	5.50	6.00	5.00	4.50	5.00	4.00	999	999	999.00	999.00	999.00	999	32.00	8.00	2	3	3	12.00	2	3	2	3	2	12.00	2	3	4	1	1
11771200410	1	2	1	2	coach	1	1	1	6.00	08/07/2020	2	999	5	3	1	7.00	7.00	7.00	7.00	7.00	7.00	7.00	7.00	7.00	7.00	7.00	21	2	12.00	12.00	0.00	1	35.00	8.00	2	3	3	6.00	1	0	0	3	2	21.00	3	5	4	3	5
11770991885	1	2	1	999	Civil Engineer	1	4	2	6.00	08/07/2020	2	999	6	2	1	4.86	5.00	5.00	5.00	5.00	4.00	5.00	3.00	5.50	5.00	6.00	25	1	14.00	14.00	0.00	1	39.00	12.00	4	4	4	10.00	3	2	0	3	2	17.00	2	3	2	2	4
11770637135	2	2	2	2	Business consultant	2	1	1	7.50	08/07/2020	2	999	7	2	1	6.29	6.67	6.00	7.00	7.00	6.00	6.00	6.00	6.00	5.00	7.00	10	2	8.00	6.00	2.00	2	39.00	11.00	4	5	2	6.00	2	1	0	1	2	22.00	3	5	5	2	3
11770575294	1	2	1	2	Trainee Accountant	1	4	2	6.50	08/07/2020	2	999	6	4	1	5.43	5.67	6.00	5.00	6.00	4.50	5.00	4.00	6.00	7.00	5.00	10	1	9.00	6.00	3.00	2	16.00	6.00	3	2	1	3.00	1	1	0	1	0	7.00	1	1	1	2	1
11770531603	2	4	2	2	Change Manager	4	1	1	7.00	08/07/2020	2	999	6	2	2	2.00	2.33	1.00	4.00	2.00	2.50	3.00	2.00	1.00	1.00	1.00	999	999	999.00	999.00	999.00	999	65.00	14.00	5	5	4	22.00	5	4	4	4	5	29.00	5	4	5	5	5
11770482034	1	2	2	2	Teacher	1	1	2	8.00	08/07/2020	1	March - June	5	2	1	6.86	7.00	7.00	7.00	7.00	7.00	7.00	7.00	6.50	7.00	6.00	10	1	9.00	6.00	3.00	2	50.00	12.00	4	4	4	12.00	2	2	0	4	4	26.00	5	4	5	3	5
11770440613	2	2	1	999	Retail	3	1	1	7.00	08/07/2020	2	999	4	3	1	5.71	5.33	5.00	6.00	5.00	5.50	6.00	5.00	6.50	7.00	6.00	999	999	999.00	999.00	999.00	999	13986.00	2997.00	999	999	999	4995.00	999	999	999	999	999	5994.00	999	999	999	999	999
11770341437	2	5	2	2	Dancer	2	3	1	6.50	08/07/2020	2	999	7	3	1	5.86	5.00	4.00	6.00	5.00	6.00	6.00	6.00	7.00	7.00	7.00	10	1	6.50	5.00	1.50	2	43.00	15.00	5	5	5	8.00	4	0	0	4	0	20.00	4	4	4	0	4
11770335115	2	1	1	2	Student	1	1	2	8.50	08/07/2020	2	999	6	5	1	5.86	6.67	7.00	7.00	6.00	3.50	4.00	3.00	7.00	7.00	7.00	10	2	9.00	5.00	4.00	2	50.00	12.00	4	4	4	12.00	3	2	3	4	0	26.00	5	5	4	2	5
11770283198	2	3	2	2	Primary Teacher	1	1	2	8.00	08/07/2020	2	999	7	7	2	4.71	5.00	5.00	6.00	4.00	5.00	6.00	4.00	4.00	5.00	3.00	999	999	999.00	999.00	999.00	999	41.00	12.00	4	4	4	12.00	3	3	0	3	3	17.00	1	4	3	3	3
11770241777	2	1	2	6	Student	1	1	1	8.00	08/07/2020	2	999	5	4	1	6.14	6.00	6.00	7.00	5.00	6.00	6.00	6.00	6.50	7.00	6.00	10	2	11.00	8.00	3.00	2	44.00	9.00	3	3	3	15.00	4	4	2	3	2	20.00	3	4	4	3	3
11770114439	2	1	2	2	Student	1	1	1	8.00	08/07/2020	2	999	5	5	1	6.14	6.33	7.00	7.00	5.00	6.00	6.00	6.00	6.00	6.00	6.00	10	1	9.50	6.50	3.00	2	42.00	7.00	3	2	2	15.00	2	4	3	3	3	20.00	3	3	4	4	3
11769912562	1	4	2	2	Engineer	2	5	1	7.00	08/07/2020	2	999	4	4	1	5.43	6.67	7.00	7.00	6.00	6.50	6.00	7.00	2.50	3.00	2.00	10	3	5.00	3.00	2.00	2	60.00	11.00	4	4	3	20.00	4	4	4	3	5	29.00	4	5	5	5	5
11769712608	2	5	2	2	H4 manager	2	1	2	6.00	08/07/2020	2	999	6	5	2	3.29	4.00	2.00	6.00	4.00	2.50	2.00	3.00	3.00	5.00	1.00	999	999	999.00	999.00	999.00	999	21.00	8.00	3	3	2	8.00	1	1	0	4	2	5.00	1	1	1	0	1
11769112168	1	2	1	2	Teacher	2	1	2	8.00	08/07/2020	2	999	3	2	1	4.86	6.33	6.00	7.00	6.00	3.00	4.00	2.00	4.50	4.00	5.00	23	2	6.50	4.50	2.00	2	13986.00	2997.00	999	999	999	4995.00	999	999	999	999	999	5994.00	999	999	999	999	999
11768976920	2	2	2	2	Student	1	1	2	8.00	07/07/2020	2	999	5	3	1	4.00	3.67	5.00	4.00	2.00	4.00	5.00	3.00	4.50	2.00	7.00	10	1	6.00	4.00	2.00	2	43.00	11.00	4	4	3	9.00	2	1	2	3	1	23.00	4	4	4	4	3
11768937404	1	2	1	2	Student	1	1	1	8.00	07/07/2020	2	999	2	4	1	5.71	4.67	5.00	5.00	4.00	6.00	6.00	6.00	7.00	7.00	7.00	23	1	5.00	3.00	2.00	2	29.00	9.00	3	3	3	2.00	0	0	0	2	0	18.00	3	4	5	1	2
11768812245	2	5	2	2	Bank official	4	3	2	6.00	07/07/2020	2	999	6	2	2	5.14	5.00	5.00	5.00	5.00	5.00	6.00	4.00	5.50	5.00	6.00	999	999	999.00	999.00	999.00	999	34.00	7.00	3	2	2	11.00	2	1	1	4	3	16.00	2	2	4	3	3
11768582927	1	3	1	2	Civil Servant	2	1	2	7.50	07/07/2020	2	999	5	4	1	5.86	5.67	6.00	6.00	5.00	6.00	6.00	6.00	6.00	6.00	6.00	23	1	7.00	4.00	3.00	2	42.00	10.00	3	4	3	14.00	3	4	1	3	3	18.00	3	3	4	1	4
11768411151	2	4	2	999	Teacher	2	1	1	8.50	07/07/2020	2	999	6	6	1	6.00	6.67	7.00	7.00	6.00	5.00	5.00	5.00	6.00	6.00	6.00	10	3	8.00	6.00	2.00	2	49.00	12.00	4	4	4	14.00	4	3	1	3	3	23.00	4	4	4	3	4
11768129788	2	1	2	999	Student	1	1	1	7.50	07/07/2020	1	12/03/2020 - 18/05/2020	4	7	1	7.00	7.00	7.00	7.00	7.00	7.00	7.00	7.00	7.00	7.00	7.00	10	1	10.00	7.50	2.50	2	50.00	10.00	4	3	3	18.00	4	5	3	3	3	22.00	4	4	4	4	3
11768060305	2	3	2	999	Teacher	2	1	1	6.50	07/07/2020	2	999	4	3	2	4.57	5.00	5.00	5.00	5.00	4.00	5.00	3.00	4.50	5.00	4.00	999	999	999.00	999.00	999.00	999	67.00	15.00	5	5	5	22.00	4	4	5	5	4	30.00	5	5	5	5	5
11767867148	2	3	2	999	I.T.	1	1	2	5.50	07/07/2020	2	999	5	3	1	6.43	6.33	6.00	7.00	6.00	6.00	6.00	6.00	7.00	7.00	7.00	18	3	12.00	9.00	3.00	2	13.00	8.00	3	3	2	1.00	1	0	0	0	0	4.00	1	0	1	1	1
11767678534	1	2	1	999	Marketing Account Manager	2	1	2	8.50	07/07/2020	2	999	5	2	2	3.86	4.00	4.00	4.00	4.00	3.00	3.00	3.00	4.50	5.00	4.00	999	999	999.00	999.00	999.00	999	29.00	9.00	3	3	3	9.00	1	5	2	1	0	11.00	1	3	3	2	2
11767429431	2	1	2	2	Student	1	1	2	6.50	07/07/2020	2	999	2	4	1	7.00	7.00	7.00	7.00	7.00	7.00	7.00	7.00	7.00	7.00	7.00	10	3	9.00	6.00	3.00	2	44.00	10.00	3	4	3	10.00	2	0	1	3	4	24.00	3	5	4	4	4
11767373150	2	3	1	2	Civil servant	2	1	2	7.50	07/07/2020	2	999	6	3	2	3.86	4.00	5.00	4.00	3.00	2.50	3.00	2.00	5.00	5.00	5.00	999	999	999.00	999.00	999.00	999	58.00	12.00	4	4	4	21.00	4	5	4	4	4	25.00	4	4	5	4	4
11767058760	1	4	1	2	Vice Principal	2	1	1	7.00	07/07/2020	2	999	5	4	1	4.43	5.67	5.00	6.00	6.00	3.00	3.00	3.00	4.00	4.00	4.00	29	1	3.50	1.50	2.00	1	13986.00	2997.00	999	999	999	4995.00	999	999	999	999	999	5994.00	999	999	999	999	999
11766896040	2	1	2	2	Student	1	1	2	8.00	07/07/2020	2	999	6	3	2	5.29	5.33	5.00	5.00	6.00	4.50	5.00	4.00	6.00	7.00	5.00	999	999	999.00	999.00	999.00	999	13986.00	2997.00	999	999	999	4995.00	999	999	999	999	999	5994.00	999	999	999	999	999
11766678933	2	5	2	2	IT Department Manager	2	1	2	6.00	07/07/2020	2	999	5	2	1	6.00	6.00	6.00	6.00	6.00	6.00	6.00	6.00	6.00	6.00	6.00	10	1	3.50	2.00	1.50	2	19.00	2.00	1	1	0	7.00	1	0	1	3	2	10.00	0	3	5	1	1
11766500600	2	1	2	2	Student	1	1	2	8.00	07/07/2020	2	999	5	4	2	4.57	5.67	6.00	5.00	6.00	2.50	3.00	2.00	5.00	5.00	5.00	999	999	999.00	999.00	999.00	999	48.00	12.00	4	4	4	15.00	2	4	1	4	4	21.00	4	4	4	1	4
11766400913	2	1	1	999	Student	1	1	2	7.50	07/07/2020	2	999	3	4	1	6.14	6.67	7.00	6.00	7.00	6.00	7.00	5.00	5.50	5.00	6.00	10	1	10.00	7.00	3.00	2	63.00	14.00	4	5	5	22.00	5	5	5	3	4	27.00	4	4	5	5	5
11766101038	1	2	2	2	Student	2	1	2	8.00	07/07/2020	2	999	5	2	1	6.29	6.33	7.00	7.00	5.00	6.00	5.00	7.00	6.50	7.00	6.00	10	2	7.50	5.00	2.50	2	35.00	9.00	3	3	3	8.00	3	1	1	2	1	18.00	3	3	4	2	4
11765986213	2	2	2	2	Teaching	1	1	1	8.00	07/07/2020	2	999	5	4	1	7.00	7.00	7.00	7.00	7.00	7.00	7.00	7.00	7.00	7.00	7.00	10	3	12.00	8.00	4.00	2	16.00	5.00	3	1	1	5.00	1	1	1	1	1	6.00	1	1	1	1	1
11765961914	1	3	2	2	Software manager	2	1	1	7.00	07/07/2020	2	999	6	3	1	5.86	6.33	6.00	7.00	6.00	4.50	5.00	4.00	6.50	7.00	6.00	10	1	7.00	4.00	3.00	2	62.00	14.00	4	5	5	20.00	4	5	2	5	4	28.00	5	5	5	4	5
11765726967	1	4	2	2	Scientist	1	1	2	7.50	07/07/2020	2	999	6	1	2	1.86	2.00	2.00	3.00	1.00	1.00	1.00	1.00	2.50	1.00	4.00	999	999	999.00	999.00	999.00	999	13986.00	2997.00	999	999	999	4995.00	999	999	999	999	999	5994.00	999	999	999	999	999
11765574513	2	1	1	2	Student	1	1	2	10.00	07/07/2020	2	999	5	4	1	4.57	4.00	5.00	5.00	2.00	4.50	6.00	3.00	5.50	6.00	5.00	10	1	3.50	2.00	1.50	2	13986.00	2997.00	999	999	999	4995.00	999	999	999	999	999	5994.00	999	999	999	999	999
11765559748	2	1	1	2	Student	1	1	2	9.50	07/07/2020	2	999	6	5	1	5.86	6.67	7.00	7.00	6.00	4.00	2.00	6.00	6.50	7.00	6.00	10	3	10.50	8.50	2.00	2	42.00	12.00	4	4	4	10.00	1	3	0	3	3	20.00	4	3	3	4	3
11765558720	2	1	2	2	Student	1	1	1	8.00	07/07/2020	2	999	4	6	1	5.29	6.00	7.00	6.00	5.00	4.50	5.00	4.00	5.00	5.00	5.00	10	1	9.00	6.00	3.00	2	46.00	12.00	4	4	4	14.00	3	2	2	4	3	20.00	4	3	2	4	4
11765548765	2	3	2	2	Administration and Communication	2	1	2	7.00	07/07/2020	2	999	6	4	1	4.86	5.33	4.00	6.00	6.00	4.50	6.00	3.00	4.50	5.00	4.00	10	1	5.00	3.00	2.00	2	44.00	11.00	4	4	3	10.00	1	1	1	4	3	23.00	4	4	4	4	4
11765509391	2	2	1	2	Teacher	1	1	2	9.50	07/07/2020	2	999	4	2	1	5.43	5.67	6.00	5.00	6.00	5.00	6.00	4.00	5.50	5.00	6.00	10	1	5.50	4.00	1.50	2	27.00	10.00	4	4	2	3.00	0	1	0	2	0	14.00	3	2	4	1	3
11765483600	2	3	1	2	Teacher	4	1	2	8.50	07/07/2020	2	999	5	2	1	6.29	6.33	6.00	6.00	7.00	6.00	6.00	6.00	6.50	7.00	6.00	10	1	5.00	4.00	1.00	2	39.00	9.00	3	3	3	13.00	2	3	3	3	2	17.00	3	2	3	3	3
11765468732	2	2	2	999	PE Teacher	1	1	2	9.50	07/07/2020	2	999	5	3	1	6.14	6.33	7.00	7.00	5.00	6.50	7.00	6.00	5.50	6.00	5.00	10	1	6.50	4.00	2.50	2	30.00	12.00	4	4	4	11.00	0	5	3	3	0	7.00	0	0	1	3	2
11765428280	2	4	1	2	Teacher	2	1	1	8.00	07/07/2020	2	999	5	5	1	6.00	6.00	6.00	6.00	6.00	5.00	5.00	5.00	7.00	7.00	7.00	20	2	10.00	8.00	2.00	2	33.00	9.00	3	3	3	7.00	3	1	1	2	0	17.00	3	4	3	3	3
11765417320	2	1	2	2	Student	1	1	2	9.00	07/07/2020	2	999	6	4	1	5.86	6.67	7.00	7.00	6.00	5.00	5.00	5.00	5.50	6.00	5.00	27	1	6.00	6.00	0.00	1	42.00	10.00	4	3	3	13.00	2	4	3	2	2	19.00	4	4	4	2	3
11765410385	2	2	1	2	Graduate student	1	1	1	7.00	07/07/2020	2	999	5	3	2	5.43	5.67	6.00	6.00	5.00	4.50	5.00	4.00	6.00	6.00	6.00	999	999	999.00	999.00	999.00	999	31.00	11.00	4	4	3	6.00	2	3	0	1	0	14.00	3	3	2	3	1
11765410352	2	2	2	2	Unemployed	1	2	2	7.00	07/07/2020	2	999	5	3	1	4.14	4.00	3.00	5.00	4.00	3.50	4.00	3.00	5.00	5.00	5.00	10	1	6.50	4.00	2.50	2	15.00	7.00	3	1	3	3.00	0	0	0	1	2	5.00	1	1	1	1	1
11765377478	2	1	1	2	Student, part time bartender	1	4	2	9.00	07/07/2020	2	999	2	3	1	6.00	6.00	6.00	6.00	6.00	5.00	5.00	5.00	7.00	7.00	7.00	10	1	8.00	4.00	4.00	2	52.00	12.00	4	4	4	16.00	3	4	4	3	2	24.00	3	3	4	5	5
11765336937	2	1	1	3	student	1	1	2	8.50	07/07/2020	2	999	6	4	1	5.43	4.33	5.00	6.00	2.00	5.50	6.00	5.00	7.00	7.00	7.00	10	2	5.50	3.00	2.50	2	21.00	7.00	3	2	2	6.00	0	1	1	2	2	8.00	1	1	3	0	3
11765330544	1	7	2	999	Retired	2	2	1	8.00	07/07/2020	1	Mid March - June	6	4	2	1.43	2.00	2.00	2.00	2.00	1.00	1.00	1.00	1.00	1.00	1.00	999	999	999.00	999.00	999.00	999	59.00	14.00	4	5	5	17.00	2	3	4	4	4	28.00	4	5	5	4	5
11765303641	2	5	2	999	schools supervisor	2	1	2	5.00	07/07/2020	2	999	6	5	2	4.00	3.00	1.00	6.00	2.00	5.50	6.00	5.00	4.00	4.00	4.00	999	999	999.00	999.00	999.00	999	49.00	12.00	4	4	4	20.00	4	4	4	4	4	17.00	3	3	3	2	4
11765297089	2	3	1	6	Translator	1	1	2	7.00	07/07/2020	2	999	6	1	1	4.57	4.33	5.00	5.00	3.00	4.00	5.00	3.00	5.50	5.00	6.00	6	3	5.00	3.00	2.00	2	27.00	5.00	1	3	1	4.00	1	1	0	2	0	18.00	3	4	4	1	4
11765292907	2	2	1	2	engineer	1	1	2	7.00	07/07/2020	2	999	4	3	1	5.71	5.33	7.00	6.00	3.00	5.50	6.00	5.00	6.50	6.00	7.00	10	1	7.50	4.00	3.50	2	55.00	12.00	4	4	4	19.00	4	5	3	4	3	24.00	3	5	5	4	4
11765290718	1	1	1	3, 6	Student	1	1	2	7.00	07/07/2020	2	999	5	5	1	5.57	5.33	7.00	6.00	3.00	5.50	7.00	4.00	6.00	7.00	5.00	10	1	7.50	5.00	2.50	2	19.00	6.00	3	2	1	4.00	0	4	0	0	0	9.00	0	1	3	3	1
11765287530	2	1	2	2	Student	1	1	2	8.00	07/07/2020	2	999	4	4	1	6.57	6.33	6.00	7.00	6.00	6.50	7.00	6.00	7.00	7.00	7.00	10	1	7.00	4.00	3.00	2	53.00	11.00	4	4	3	19.00	2	5	5	3	4	23.00	3	3	5	5	3
11765262926	2	4	2	2	administrator	2	1	1	7.50	07/07/2020	2	999	6	4	2	5.43	4.67	5.00	4.00	5.00	5.50	5.00	6.00	6.50	6.00	7.00	999	999	999.00	999.00	999.00	999	30.00	11.00	3	4	4	8.00	2	2	0	3	1	11.00	1	1	4	1	2
11765262436	1	3	1	2	Civil servant	2	1	2	7.50	07/07/2020	2	999	6	2	1	5.43	6.00	6.00	6.00	6.00	3.50	3.00	4.00	6.50	7.00	6.00	10	2	11.00	8.00	3.00	2	31.00	12.00	4	4	4	4.00	1	1	0	2	0	15.00	2	4	3	3	2
11765258545	2	2	1	2	Business analyst	1	1	2	7.50	07/07/2020	2	999	3	4	1	5.57	5.67	6.00	6.00	5.00	4.50	5.00	4.00	6.50	7.00	6.00	10	1	5.50	3.50	2.00	2	51.00	12.00	4	4	4	16.00	4	4	3	4	1	23.00	4	4	5	3	4
11765177760	2	2	2	6	swim teacher/coach	2	5	2	8.00	07/07/2020	2	999	5	5	2	4.00	3.33	2.00	7.00	1.00	5.00	5.00	5.00	4.00	7.00	1.00	999	999	999.00	999.00	999.00	999	25.00	9.00	3	3	3	6.00	1	0	1	4	0	10.00	0	4	4	2	0
11765153246	1	1	2	2	Student	1	1	1	7.50	07/07/2020	2	999	6	3	1	4.86	6.67	6.00	7.00	7.00	5.00	5.00	5.00	2.00	1.00	3.00	27	2	10.00	10.00	0.00	1	13986.00	2997.00	999	999	999	4995.00	999	999	999	999	999	5994.00	999	999	999	999	999
11764985528	2	5	2	6	Voluntary worker in Sports area	2	1	1	6.00	07/07/2020	1	18/3/2020 - 1/4/2020	6	2	2	3.86	3.33	1.00	5.00	4.00	5.50	6.00	5.00	3.00	2.00	4.00	999	999	999.00	999.00	999.00	999	41.00	7.00	2	2	3	16.00	2	4	3	4	3	18.00	3	4	3	3	2
11763751004	2	3	2	2	Health coordination	1	4	2	7.00	07/07/2020	2	999	7	2	1	6.57	6.67	7.00	7.00	6.00	7.00	7.00	7.00	6.00	5.00	7.00	28	1	10.00	10.00	0.00	1	45.00	11.00	3	5	3	21.00	5	4	4	5	3	13.00	2	3	1	3	2
11763445873	2	1	1	2	At school	1	1	1	8.00	06/07/2020	2	999	6	5	1	6.71	6.67	7.00	7.00	6.00	6.50	6.00	7.00	7.00	7.00	7.00	17	3	18.00	16.00	2.00	1	37.00	12.00	4	4	4	5.00	0	0	1	3	1	20.00	3	5	5	2	1
11763418192	2	1	1	2	Student / swimming coach	1	1	2	8.50	06/07/2020	2	999	7	4	1	3.86	4.33	4.00	5.00	4.00	3.50	4.00	3.00	3.50	2.00	5.00	24	1	2.00	2.00	0.00	1	33.00	11.00	4	4	3	2.00	0	1	0	0	1	20.00	2	5	4	2	4
11763375023	1	1	2	999	Student	1	1	1	8.00	06/07/2020	2	999	5	5	1	6.14	6.67	7.00	7.00	6.00	5.00	5.00	5.00	6.50	6.00	7.00	30	3	6.00	5.00	1.00	2	50.00	11.00	4	4	3	18.00	4	4	4	3	3	21.00	5	3	4	2	4
11762228457	2	3	2	2	Photographer	2	1	1	7.50	06/07/2020	2	999	4	5	1	5.57	6.33	7.00	7.00	5.00	5.00	5.00	5.00	5.00	4.00	6.00	28	1	4.50	3.50	1.00	1	63.00	14.00	5	5	4	23.00	4	4	5	5	5	26.00	4	4	5	4	5
11762072619	2	4	2	2	Engineer	2	1	1	7.00	06/07/2020	2	999	6	5	1	4.86	4.00	3.00	3.00	6.00	6.50	7.00	6.00	4.50	4.00	5.00	15	1	3.00	2.00	1.00	2	42.00	9.00	3	3	3	8.00	2	2	1	2	1	25.00	4	4	4	5	5
11762003034	2	5	2	999	Public Servant	2	1	1	6.50	06/07/2020	2	999	7	4	1	5.29	5.00	5.00	5.00	5.00	5.00	5.00	5.00	6.00	6.00	6.00	31	1	14.50	12.00	2.50	1	63.00	15.00	5	5	5	22.00	5	5	4	4	4	26.00	4	4	5	4	4
11761974179	2	5	2	2	Teacher	4	1	2	7.50	06/07/2020	2	999	4	2	1	5.29	5.67	5.00	6.00	6.00	5.00	6.00	4.00	5.00	5.00	5.00	31	1	9.00	8.00	1.00	1	57.00	13.00	4	4	5	20.00	4	4	4	4	4	24.00	4	4	4	4	4
11761968833	2	4	1	2	Lecturer	2	1	2	7.50	06/07/2020	2	999	6	4	1	5.00	4.67	5.00	5.00	4.00	4.50	4.00	5.00	6.00	6.00	6.00	4	1	5.50	5.50	0.00	1	55.00	12.00	4	4	4	20.00	4	4	4	4	4	23.00	4	3	4	4	4
11761930434	1	2	2	2	Student	1	1	1	7.00	06/07/2020	2	999	7	4	2	5.71	5.00	6.00	7.00	2.00	5.50	6.00	5.00	7.00	7.00	7.00	999	999	999.00	999.00	999.00	999	59.00	13.00	4	5	4	22.00	4	4	4	5	5	24.00	3	4	5	4	5
11761481810	2	3	2	999	Journalist/Communications Executive	2	1	1	7.00	06/07/2020	2	999	5	2	1	5.86	5.33	5.00	6.00	5.00	5.50	5.00	6.00	7.00	7.00	7.00	24	1	9.00	8.00	1.00	1	16.00	9.00	3	3	3	6.00	2	1	1	1	1	1.00	0	1	0	0	0
11761255886	2	5	2	2	Homemaker/Swim coach	2	1	1	8.00	06/07/2020	1	12/3/2020 - 29/6/2020	5	3	2	2.86	2.33	1.00	4.00	2.00	5.50	5.00	6.00	1.00	1.00	1.00	999	999	999.00	999.00	999.00	999	56.00	13.00	4	4	5	18.00	4	4	2	5	3	25.00	4	4	5	2	5
11761179348	2	4	2	2	Teacher	2	1	1	4.00	06/07/2020	2	999	5	4	1	5.71	5.33	5.00	6.00	5.00	6.00	6.00	6.00	6.00	6.00	6.00	24	1	6.00	6.00	0.00	1	13986.00	2997.00	999	999	999	4995.00	999	999	999	999	999	5994.00	999	999	999	999	999
11761167245	2	2	1	2	Construction coordinator	1	1	2	7.50	06/07/2020	2	999	4	2	2	1.29	1.67	2.00	2.00	1.00	1.00	1.00	1.00	1.00	1.00	1.00	999	999	999.00	999.00	999.00	999	62.00	13.00	4	5	4	23.00	4	5	5	5	4	26.00	5	5	5	4	3
11761109404	2	2	2	2	Communications	2	1	1	8.00	06/07/2020	2	999	5	5	1	6.14	6.67	7.00	7.00	6.00	5.50	5.00	6.00	6.00	6.00	6.00	28	3	17.00	17.00	0.00	1	25.00	8.00	3	3	2	6.00	1	3	0	1	1	11.00	1	2	3	2	3
11761066382	2	3	1	2	Doctor	2	1	1	9.00	06/07/2020	2	999	6	4	1	3.71	5.00	5.00	5.00	5.00	2.00	2.00	2.00	3.50	2.00	5.00	28	1	6.00	6.00	0.00	1	66.00	14.00	4	5	5	23.00	5	5	4	5	4	29.00	4	5	5	5	5
11761047328	2	3	2	2	Speech and Language Therapist	2	1	1	7.50	06/07/2020	2	999	6	4	1	4.71	5.33	5.00	6.00	5.00	3.50	3.00	4.00	5.00	5.00	5.00	24	1	6.00	5.00	1.00	1	52.00	12.00	4	4	4	16.00	4	4	2	4	2	24.00	4	4	4	4	4
11761013741	2	1	2	2	Swim teacher and Lifeguard	1	1	2	7.00	06/07/2020	1	23/3/2020 - present	6	4	1	6.57	6.67	7.00	7.00	6.00	7.00	7.00	7.00	6.00	7.00	5.00	24	3	66.50	18.50	48.00	1	34.00	5.00	3	2	0	1.00	1	0	0	0	0	28.00	4	5	4	5	5
11761003469	2	5	2	2	Meditation teacher	2	3	1	7.00	06/07/2020	2	999	6	2	1	3.86	4.00	6.00	5.00	1.00	4.00	4.00	4.00	3.50	1.00	6.00	24	1	3.50	3.50	0.00	1	55.00	15.00	5	5	5	14.00	5	3	0	5	1	26.00	5	5	5	4	2
11760969199	2	4	1	999	Education	2	1	1	7.00	06/07/2020	2	999	3	4	2	5.29	5.00	5.00	5.00	5.00	5.50	6.00	5.00	5.50	5.00	6.00	999	999	999.00	999.00	999.00	999	57.00	15.00	5	5	5	18.00	4	3	4	4	3	24.00	4	4	5	3	4
11760960062	2	3	2	2	Lawyer	1	2	1	7.50	06/07/2020	2	999	5	1	2	4.71	4.67	5.00	5.00	4.00	4.50	5.00	4.00	5.00	5.00	5.00	999	999	999.00	999.00	999.00	999	19.00	2.00	1	1	0	4.00	1	1	0	2	0	13.00	1	4	2	4	2
11760958510	2	4	1	2	Lecturer	2	1	2	7.50	06/07/2020	2	999	6	4	2	5.29	5.33	5.00	6.00	5.00	4.50	5.00	4.00	6.00	6.00	6.00	999	999	999.00	999.00	999.00	999	13986.00	2997.00	999	999	999	4995.00	999	999	999	999	999	5994.00	999	999	999	999	999
11759737398	1	1	2	2	Student, cricketer	1	1	1	8.50	05/07/2020	2	999	5	5	1	7.00	7.00	7.00	7.00	7.00	7.00	7.00	7.00	7.00	7.00	7.00	3	3	18.00	15.00	3.00	2	65.00	15.00	5	5	5	22.00	5	5	4	4	4	28.00	3	5	5	5	5
11759670875	1	1	2	999	Student	1	1	1	7.50	05/07/2020	2	999	4	5	1	6.00	6.67	7.00	7.00	6.00	6.00	6.00	6.00	5.00	6.00	4.00	17	1	12.00	12.00	0.00	1	29.00	8.00	4	2	2	12.00	0	2	0	5	5	9.00	4	0	3	1	1
11759315635	2	4	2	8	Accountant	2	1	1	7.00	05/07/2020	1	March-June	4	4	1	5.29	5.67	6.00	5.00	6.00	4.50	4.00	5.00	5.50	5.00	6.00	17	1	10.00	10.00	0.00	2	37.00	14.00	5	5	4	13.00	4	3	1	4	1	10.00	2	2	3	1	1
11758895792	2	6	1	2	Retired teacher	2	2	1	7.00	04/07/2020	1	17/3/2020 - present	6	2	2	1.14	1.33	2.00	1.00	1.00	1.00	1.00	1.00	1.00	1.00	1.00	999	999	999.00	999.00	999.00	999	61.00	14.00	4	5	5	20.00	4	5	4	5	2	27.00	4	5	5	5	3
11758763124	2	1	1	2	student	1	1	2	7.50	04/07/2020	2	999	4	5	1	6.14	6.33	7.00	7.00	5.00	5.50	6.00	5.00	6.50	7.00	6.00	19	2	14.00	14.00	0.00	1	48.00	11.00	4	4	3	15.00	3	3	3	3	3	22.00	4	4	4	4	3
11758189487	2	2	2	5	Student	1	1	1	7.50	04/07/2020	2	999	6	3	1	6.86	7.00	7.00	7.00	7.00	7.00	7.00	7.00	6.50	6.00	7.00	17	3	23.00	23.00	0.00	2	57.00	13.00	4	5	4	17.00	3	4	3	4	3	27.00	4	3	5	5	5
11757965515	1	3	1	2	Sports Coach	2	1	1	7.00	04/07/2020	2	999	4	4	1	6.00	5.67	6.00	7.00	4.00	6.00	6.00	6.00	6.50	7.00	6.00	23	2	9.50	6.50	3.00	2	53.00	12.00	4	4	4	17.00	4	4	4	3	2	24.00	4	4	4	4	4
11756105154	2	3	1	2	Civil servant	2	1	2	8.00	03/07/2020	2	999	5	5	2	3.00	3.33	3.00	5.00	2.00	2.00	2.00	2.00	3.50	2.00	5.00	999	999	999.00	999.00	999.00	999	57.00	12.00	4	4	4	20.00	4	4	4	4	4	25.00	4	4	5	4	4
11755353075	2	1	2	2	Pre-registration Optometrist	1	1	2	8.00	02/07/2020	2	999	4	5	1	6.14	6.33	7.00	7.00	5.00	5.00	5.00	5.00	7.00	7.00	7.00	19	3	12.00	9.00	3.00	1	34.00	10.00	3	4	3	8.00	1	2	1	2	2	16.00	2	4	3	2	3
11755344701	2	4	2	999	Lecturer	2	1	1	8.00	02/07/2020	2	999	5	5	1	5.14	5.67	5.00	6.00	6.00	5.00	5.00	5.00	4.50	4.00	5.00	20	1	4.00	3.00	1.00	1	58.00	11.00	4	4	3	19.00	3	5	3	4	4	28.00	4	4	5	5	5
11754420348	2	2	2	2	Unemployed	1	1	2	6.50	02/07/2020	2	999	6	3	2	4.71	4.33	4.00	5.00	4.00	5.00	5.00	5.00	5.00	3.00	7.00	999	999	999.00	999.00	999.00	999	15.00	3.00	1	1	1	5.00	0	0	0	3	2	7.00	1	1	2	2	1
11754324616	2	5	1	2	Library assistant	2	1	1	7.00	02/07/2020	1	18/3/2020 - present	5	4	2	1.43	1.33	1.00	2.00	1.00	1.00	1.00	1.00	2.00	1.00	3.00	999	999	999.00	999.00	999.00	999	13986.00	2997.00	999	999	999	4995.00	999	999	999	999	999	5994.00	999	999	999	999	999
11754026315	2	1	1	2	student	1	4	1	9.00	02/07/2020	2	999	3	4	1	6.86	7.00	7.00	7.00	7.00	7.00	7.00	7.00	6.50	7.00	6.00	17	2	21.00	21.00	0.00	1	27.00	7.00	3	2	2	6.00	1	3	0	1	1	14.00	2	0	2	4	3
11753693108	2	2	1	3, 6	Accountant	2	1	1	7.00	02/07/2020	2	999	7	2	2	4.57	4.67	4.00	6.00	4.00	4.00	5.00	3.00	5.00	5.00	5.00	999	999	999.00	999.00	999.00	999	22.00	6.00	2	2	2	7.00	2	2	1	2	0	9.00	0	2	3	2	0
11753641474	2	3	1	8	Project Manager	1	1	2	10.50	02/07/2020	2	999	5	3	2	3.71	3.33	1.00	5.00	4.00	2.00	1.00	3.00	6.00	7.00	5.00	999	999	999.00	999.00	999.00	999	16.00	4.00	1	2	1	1.00	0	1	0	0	0	11.00	1	0	4	2	4
11753622127	2	3	1	2	SaHM	2	3	1	7.00	02/07/2020	1	17/3/2020 - present	7	6	2	5.43	5.67	5.00	7.00	5.00	5.50	6.00	5.00	5.00	5.00	5.00	999	999	999.00	999.00	999.00	999	56.00	15.00	5	5	5	17.00	2	5	4	4	2	24.00	4	4	4	4	4
11753535684	1	6	1	2	Retired	2	1	1	6.00	02/07/2020	1	14/3/2020 - 28/5/2020	5	2	1	5.29	6.00	6.00	6.00	6.00	5.00	5.00	5.00	4.50	4.00	5.00	21	1	12.00	10.00	2.00	1	62.00	13.00	4	5	4	20.00	5	5	2	4	4	29.00	4	5	5	5	5
11753445755	2	2	2	2	Student	1	1	1	8.50	02/07/2020	2	999	4	2	1	6.29	6.67	7.00	6.00	7.00	6.00	6.00	6.00	6.00	6.00	6.00	17	3	11.00	8.00	3.00	1	46.00	9.00	3	3	3	16.00	3	3	3	3	4	21.00	4	4	4	3	3
11753363303	2	1	2	2	student	1	1	2	7.00	02/07/2020	2	999	5	5	1	6.14	6.67	7.00	6.00	7.00	6.50	7.00	6.00	5.00	5.00	5.00	17	1	10.00	10.00	0.00	2	50.00	13.00	5	4	4	14.00	3	4	3	3	1	23.00	4	4	4	4	3
11753344306	2	3	2	2	Teacher	1	1	1	8.00	02/07/2020	2	999	5	2	1	4.57	5.33	6.00	5.00	5.00	4.50	6.00	3.00	3.50	2.00	5.00	17	3	6.00	6.00	0.00	2	51.00	9.00	3	3	3	17.00	4	5	3	3	2	25.00	4	4	4	4	5
11753189139	2	5	2	2	IT Manager	2	2	1	7.50	02/07/2020	2	999	5	3	2	2.00	2.00	2.00	2.00	2.00	2.00	2.00	2.00	2.00	2.00	2.00	999	999	999.00	999.00	999.00	999	44.00	12.00	4	4	4	12.00	4	4	1	2	1	20.00	4	4	4	3	3
11753119753	1	5	2	2	Project Manager	2	1	2	7.50	02/07/2020	2	999	5	4	2	3.86	2.67	1.00	6.00	1.00	6.00	6.00	6.00	3.50	1.00	6.00	999	999	999.00	999.00	999.00	999	36.00	8.00	2	3	3	9.00	1	2	2	3	1	19.00	4	2	5	3	4
11753092254	1	4	2	2	Education	2	1	2	5.00	02/07/2020	2	999	7	7	2	4.29	4.00	4.00	4.00	4.00	4.50	5.00	4.00	4.50	5.00	4.00	999	999	999.00	999.00	999.00	999	13986.00	2997.00	999	999	999	4995.00	999	999	999	999	999	5994.00	999	999	999	999	999
11753090123	2	6	1	2	University Adminstrator	2	1	1	7.00	02/07/2020	1	21/3/2020 - present	5	3	2	2.71	4.00	4.00	4.00	4.00	1.00	1.00	1.00	2.50	1.00	4.00	999	999	999.00	999.00	999.00	999	56.00	11.00	3	4	4	20.00	4	5	3	5	3	25.00	4	4	5	4	5
11753047523	1	3	1	2	Digital Marketing	2	5	1	6.00	02/07/2020	2	999	5	3	2	3.71	5.33	6.00	6.00	4.00	2.00	2.00	2.00	3.00	3.00	3.00	999	999	999.00	999.00	999.00	999	13986.00	2997.00	999	999	999	4995.00	999	999	999	999	999	5994.00	999	999	999	999	999
11752911575	1	2	2	2	Engineer	1	1	1	8.00	02/07/2020	2	999	6	2	1	6.14	6.33	6.00	7.00	6.00	6.00	6.00	6.00	6.00	6.00	6.00	17	2	18.00	16.00	2.00	2	51.00	12.00	4	4	4	20.00	3	4	5	4	4	19.00	3	3	4	3	3
11752517183	1	2	1	3	Retail Worker	1	2	2	7.00	02/07/2020	2	999	5	6	1	5.43	6.33	6.00	7.00	6.00	3.00	3.00	3.00	6.50	7.00	6.00	21	3	18.00	10.00	8.00	1	12.00	6.00	3	1	2	0.00	0	0	0	0	0	6.00	0	2	1	2	1
11751972893	2	1	2	2	Caf� employee	1	1	1	8.50	01/07/2020	1	10	4	6	2	5.57	5.67	6.00	5.00	6.00	5.50	6.00	5.00	5.50	6.00	5.00	999	999	999.00	999.00	999.00	999	58.00	12.00	4	5	3	20.00	3	4	4	5	4	26.00	4	4	5	4	5
11751723074	1	3	1	999	Teacher	2	1	1	7.50	01/07/2020	2	999	5	4	1	5.00	5.00	6.00	6.00	3.00	5.00	5.00	5.00	5.00	5.00	5.00	21	1	7.00	6.00	1.00	1	55.00	12.00	4	4	4	19.00	5	5	4	3	2	24.00	5	4	5	3	4
11751500980	2	2	2	2	Student	1	1	2	5.00	01/07/2020	2	999	5	4	1	6.00	5.67	6.00	6.00	5.00	6.00	6.00	6.00	6.50	6.00	7.00	17	1	21.50	20.00	1.50	2	28.00	6.00	2	2	2	10.00	1	1	2	3	3	12.00	2	3	2	1	2
11751477110	1	4	1	2	Director	2	1	2	6.00	01/07/2020	2	999	7	6	1	4.57	4.67	5.00	5.00	4.00	5.00	5.00	5.00	4.00	6.00	2.00	23	1	3.00	2.00	1.00	2	65.00	13.00	4	5	4	23.00	4	5	4	5	5	29.00	5	5	5	4	5
11751428981	2	1	2	2	Student	1	1	2	9.50	01/07/2020	2	999	6	3	1	6.43	7.00	7.00	7.00	7.00	6.00	6.00	6.00	6.00	6.00	6.00	17	1	16.00	15.00	1.00	2	46.00	12.00	4	4	4	16.00	3	4	3	3	3	18.00	3	3	3	3	3
11751194755	1	4	1	999	Teacher	2	1	2	8.00	01/07/2020	2	999	5	3	2	4.14	3.33	3.00	3.00	4.00	4.00	4.00	4.00	5.50	5.00	6.00	999	999	999.00	999.00	999.00	999	13986.00	2997.00	999	999	999	4995.00	999	999	999	999	999	5994.00	999	999	999	999	999
11751119560	1	3	1	2	Auditor	2	1	2	7.50	01/07/2020	2	999	5	2	2	5.57	6.00	6.00	7.00	5.00	6.00	6.00	6.00	4.50	5.00	4.00	999	999	999.00	999.00	999.00	999	44.00	12.00	4	4	4	11.00	4	3	0	3	1	21.00	3	5	5	1	4
11751093280	2	2	2	999	Architect	1	1	1	6.00	01/07/2020	2	999	5	2	1	6.14	6.33	7.00	7.00	5.00	6.00	6.00	6.00	6.00	6.00	6.00	17	1	12.00	12.00	0.00	2	13986.00	2997.00	999	999	999	4995.00	999	999	999	999	999	5994.00	999	999	999	999	999
11751039465	1	2	1	8	Full Time Student	1	1	2	9.00	01/07/2020	1	13/3/2020 - present	7	6	2	2.86	3.67	4.00	5.00	2.00	2.50	3.00	2.00	2.00	2.00	2.00	999	999	999.00	999.00	999.00	999	14.00	3.00	1	1	1	5.00	1	1	1	1	1	6.00	1	1	1	1	1
11751035766	2	5	2	2	Physiotherapist	4	1	2	7.50	01/07/2020	2	999	5	1	1	4.86	6.33	6.00	6.00	7.00	4.00	4.00	4.00	3.50	2.00	5.00	21	1	15.00	10.50	4.50	1	34.00	12.00	4	4	4	10.00	0	3	3	4	0	12.00	1	0	4	3	1
11750920761	2	1	2	999	Student	1	1	1	7.50	01/07/2020	2	999	4	2	1	6.14	5.00	7.00	7.00	1.00	7.00	7.00	7.00	7.00	7.00	7.00	17	3	17.00	17.00	0.00	1	56.00	12.00	4	4	4	17.00	5	4	3	3	2	27.00	5	4	3	5	5
11750887597	2	2	1	999	student	1	1	1	7.00	01/07/2020	2	999	6	1	1	6.29	7.00	7.00	7.00	7.00	4.50	4.00	5.00	7.00	7.00	7.00	17	2	20.00	20.00	0.00	1	33.00	11.00	5	4	2	3.00	1	1	0	1	0	19.00	3	3	3	5	4
11750781304	1	4	2	999	IT	2	4	1	6.00	01/07/2020	2	999	4	5	1	4.14	5.33	6.00	6.00	4.00	5.00	5.00	5.00	1.50	2.00	1.00	17	1	8.00	8.00	0.00	2	33.00	7.00	1	3	3	12.00	2	3	2	3	2	14.00	1	3	3	2	3
11750426320	2	2	1	2	Teacher	2	1	1	8.50	01/07/2020	2	999	5	2	1	4.29	5.00	6.00	6.00	3.00	2.00	2.00	2.00	5.50	5.00	6.00	21	1	8.00	8.00	0.00	1	13986.00	2997.00	999	999	999	4995.00	999	999	999	999	999	5994.00	999	999	999	999	999
11750364497	1	4	2	2	Mgr	2	2	1	7.00	01/07/2020	2	999	6	4	1	5.14	4.67	6.00	5.00	3.00	5.00	5.00	5.00	6.00	6.00	6.00	17	1	6.00	6.00	0.00	1	50.00	11.00	3	4	4	16.00	4	4	2	5	1	23.00	3	4	4	4	4
11749881317	2	3	1	2	Civil servant	2	1	2	7.00	30/06/2020	2	999	4	2	1	4.86	6.00	5.00	6.00	7.00	3.50	4.00	3.00	4.50	5.00	4.00	20	1	6.00	5.00	1.00	1	53.00	13.00	4	5	4	13.00	5	5	0	3	0	27.00	4	4	5	5	4
11749606577	1	6	1	999	sales rep	2	1	1	7.50	01/07/2020	2	999	6	2	1	5.14	5.67	6.00	6.00	5.00	4.00	4.00	4.00	5.50	5.00	6.00	20	1	6.00	6.00	0.00	1	49.00	12.00	4	4	4	15.00	4	2	2	4	3	22.00	4	4	4	2	4
11749501409	2	1	1	999	Student	1	1	1	8.00	01/07/2020	2	999	4	5	1	6.57	6.33	6.00	7.00	6.00	6.50	6.00	7.00	7.00	7.00	7.00	21	1	9.50	7.50	2.00	1	30.00	7.00	3	3	1	9.00	1	3	0	4	1	14.00	2	3	4	1	1
11749430243	1	5	1	2	Civil Servant	2	3	2	7.00	01/07/2020	2	999	5	3	1	5.14	5.67	6.00	6.00	5.00	4.00	3.00	5.00	5.50	5.00	6.00	21	1	8.00	6.00	2.00	1	61.00	13.00	4	5	4	21.00	4	5	4	4	4	27.00	5	4	4	4	5
11749402156	2	6	1	999	Civil servant	2	1	1	7.00	01/07/2020	2	999	5	2	2	4.43	4.33	5.00	6.00	2.00	3.00	4.00	2.00	6.00	6.00	6.00	999	999	999.00	999.00	999.00	999	49.00	13.00	4	5	4	14.00	4	2	2	2	4	22.00	2	5	3	4	4
11749186465	2	4	1	3	Administrator	2	3	2	7.00	01/07/2020	2	999	5	4	2	4.86	5.00	7.00	4.00	4.00	4.00	4.00	4.00	5.50	5.00	6.00	999	999	999.00	999.00	999.00	999	42.00	9.00	3	3	3	14.00	3	3	3	3	2	19.00	3	3	4	3	3
11749159165	2	4	1	999	Classroom assistant	2	1	1	7.50	01/07/2020	2	999	7	3	1	4.57	5.33	4.00	6.00	6.00	3.50	3.00	4.00	4.50	4.00	5.00	21	1	16.00	10.00	6.00	1	48.00	12.00	4	4	4	16.00	3	4	4	4	1	20.00	3	3	3	4	4
11749155217	2	3	1	2	Nurse	2	1	2	8.00	01/07/2020	1	7/4/2020 -26/4/2020	6	4	2	5.00	4.67	4.00	6.00	4.00	5.00	5.00	5.00	5.50	5.00	6.00	999	999	999.00	999.00	999.00	999	53.00	11.00	3	4	4	21.00	4	5	4	4	4	21.00	4	3	4	4	3
11748459039	1	3	1	2	Account Manager	2	3	1	8.00	01/07/2020	2	999	4	7	1	7.00	7.00	7.00	7.00	7.00	7.00	7.00	7.00	7.00	7.00	7.00	23	3	8.00	6.00	2.00	2	37.00	10.00	4	3	3	13.00	2	3	1	5	2	14.00	1	2	4	2	4
11748306612	2	4	1	999	Admin	2	2	2	7.50	30/06/2020	2	999	6	2	2	2.43	1.00	1.00	1.00	1.00	3.00	4.00	2.00	4.00	2.00	6.00	999	999	999.00	999.00	999.00	999	36.00	12.00	3	5	4	8.00	1	1	0	3	3	16.00	1	5	3	4	1
11748287181	2	2	2	2	Student Graduate	1	1	1	6.00	30/06/2020	2	999	3	3	1	6.14	6.33	7.00	7.00	5.00	6.00	6.00	6.00	6.00	6.00	6.00	13	3	13.00	12.00	1.00	1	52.00	12.00	4	4	4	17.00	4	4	3	3	3	23.00	3	4	4	4	4
11748243985	2	3	1	2	Home shopper and full time student	2	1	2	5.00	30/06/2020	2	999	5	7	2	4.71	4.00	3.00	5.00	4.00	4.50	5.00	4.00	6.00	5.00	7.00	999	999	999.00	999.00	999.00	999	17.00	5.00	2	1	2	2.00	0	0	0	2	0	10.00	0	4	2	2	2
11748099503	2	4	1	2	Environmental consultant	2	1	1	7.00	30/06/2020	2	999	7	5	2	5.86	5.33	5.00	5.00	6.00	6.50	6.00	7.00	6.00	5.00	7.00	999	999	999.00	999.00	999.00	999	53.00	15.00	5	5	5	12.00	4	3	2	1	2	26.00	2	5	5	5	4
11748076360	2	3	1	3	Civil servant	1	1	2	4.00	30/06/2020	2	999	5	1	1	5.00	6.00	5.00	7.00	6.00	5.00	6.00	4.00	3.50	1.00	6.00	20	1	5.00	5.00	0.00	1	33.00	9.00	3	3	3	5.00	0	1	0	3	1	19.00	1	4	4	4	5
11748009330	2	5	1	2	Civil Servant	2	3	1	8.00	30/06/2020	2	999	5	3	2	5.57	5.00	4.00	5.00	6.00	6.00	6.00	6.00	6.00	5.00	7.00	999	999	999.00	999.00	999.00	999	45.00	12.00	4	4	4	11.00	4	4	0	2	1	22.00	2	4	4	4	4
11747947536	1	2	1	3	S&C coach	1	1	1	8.50	30/06/2020	2	999	4	4	1	5.71	6.33	7.00	7.00	5.00	7.00	7.00	7.00	3.50	2.00	5.00	18	2	7.00	5.00	2.00	2	48.00	12.00	4	4	4	12.00	3	4	2	2	1	24.00	4	3	5	3	4
11747929478	2	5	1	2	Retired	2	1	1	8.00	30/06/2020	2	999	4	2	1	4.71	6.00	6.00	6.00	6.00	2.50	2.00	3.00	5.00	5.00	5.00	28	1	10.00	10.00	0.00	1	65.00	15.00	5	5	5	23.00	5	5	5	4	4	27.00	4	5	5	4	4
11747920206	2	4	1	2	hospital doctor	2	1	1	7.00	30/06/2020	2	999	4	2	2	3.29	3.00	3.00	3.00	3.00	3.00	3.00	3.00	4.00	3.00	5.00	999	999	999.00	999.00	999.00	999	51.00	12.00	4	4	4	16.00	3	3	3	4	3	23.00	3	4	4	4	4
11747911061	2	6	1	4	Housewife	2	3	1	6.50	30/06/2020	2	999	5	5	2	4.29	4.33	4.00	5.00	4.00	4.50	5.00	4.00	4.00	4.00	4.00	999	999	999.00	999.00	999.00	999	40.00	12.00	4	4	4	9.00	1	3	1	4	0	19.00	4	4	4	3	0
11747837431	2	4	1	2	Genetic counsellor	2	1	1	7.50	30/06/2020	2	999	5	5	2	5.14	4.67	4.00	5.00	5.00	5.00	5.00	5.00	6.00	6.00	6.00	999	999	999.00	999.00	999.00	999	13986.00	2997.00	999	999	999	4995.00	999	999	999	999	999	5994.00	999	999	999	999	999
11747754558	1	3	1	2	Journalist	2	1	1	7.00	30/06/2020	1	12-28	6	3	1	5.14	5.67	5.00	6.00	6.00	5.50	6.00	5.00	4.00	3.00	5.00	18	2	7.00	3.50	3.50	2	25.00	6.00	2	2	2	9.00	1	0	0	4	4	10.00	0	1	5	1	2
11747741385	1	4	1	2	Management consultant	2	1	2	7.00	30/06/2020	2	999	5	6	2	4.86	4.33	5.00	6.00	2.00	3.50	5.00	2.00	7.00	7.00	7.00	999	999	999.00	999.00	999.00	999	26.00	6.00	3	2	1	3.00	1	0	0	2	0	17.00	1	3	5	0	5
11747707881	2	4	1	2	Admin officer	2	1	2	7.50	30/06/2020	2	999	5	4	2	4.14	4.67	5.00	5.00	4.00	3.00	2.00	4.00	4.50	4.00	5.00	999	999	999.00	999.00	999.00	999	46.00	10.00	3	4	3	13.00	4	4	0	3	2	23.00	3	4	4	4	4
11747703441	1	2	1	2	Restructuring Manager	1	4	1	6.50	30/06/2020	1	1/5/2020 - 14/5/2020	4	3	1	3.57	4.00	4.00	4.00	4.00	3.00	3.00	3.00	3.50	6.00	1.00	18	2	3.50	1.50	2.00	2	31.00	6.00	3	3	0	10.00	1	1	1	4	3	15.00	2	2	2	4	3
11747649148	1	3	1	2	Account Manager	2	1	1	7.50	30/06/2020	2	999	6	2	1	5.86	6.33	7.00	7.00	5.00	5.50	6.00	5.00	5.50	6.00	5.00	18	2	9.00	7.00	2.00	2	50.00	12.00	4	4	4	16.00	3	3	2	4	4	22.00	4	4	4	3	4
11747628799	1	5	1	2	ICT Technician in a school	2	1	2	7.00	30/06/2020	2	999	5	4	2	4.71	5.67	6.00	6.00	5.00	5.00	5.00	5.00	3.00	3.00	3.00	999	999	999.00	999.00	999.00	999	46.00	12.00	4	4	4	13.00	1	4	3	3	2	21.00	5	4	4	3	1
11747628019	1	3	2	2	MIS manager	2	1	1	7.00	30/06/2020	2	999	7	4	1	4.29	4.67	5.00	5.00	4.00	3.00	3.00	3.00	5.00	5.00	5.00	21	1	11.00	9.00	2.00	1	26.00	8.00	3	3	2	9.00	2	3	1	2	1	9.00	1	1	3	2	1
11747625415	1	4	1	2	Finance Manager	2	3	2	7.00	30/06/2020	2	999	5	4	1	5.29	6.00	6.00	6.00	6.00	5.00	4.00	6.00	4.50	4.00	5.00	21	1	8.00	7.00	1.00	1	41.00	11.00	4	4	3	11.00	2	2	2	3	2	19.00	3	3	4	3	3
11747588181	1	4	1	2	Sales and Service Manager	2	1	1	6.50	30/06/2020	2	999	5	4	2	6.71	6.33	6.00	7.00	6.00	7.00	7.00	7.00	7.00	7.00	7.00	999	999	999.00	999.00	999.00	999	42.00	12.00	4	4	4	7.00	4	0	0	2	1	23.00	5	5	4	2	3
11747575472	1	2	1	2	Contracts Support Manager	1	1	1	5.50	30/06/2020	2	999	7	3	1	6.00	6.33	7.00	6.00	6.00	5.50	6.00	5.00	6.00	6.00	6.00	18	2	7.50	5.00	2.50	2	46.00	12.00	3	5	4	10.00	2	2	2	2	2	24.00	3	5	3	5	4
11747572834	1	4	1	2	Insurance analyst	2	3	2	7.00	30/06/2020	2	999	6	4	2	4.29	4.33	5.00	5.00	3.00	3.00	3.00	3.00	5.50	5.00	6.00	999	999	999.00	999.00	999.00	999	51.00	14.00	4	5	5	14.00	3	4	2	3	2	23.00	4	4	5	3	4
11747569019	1	4	1	2	Sales	4	1	2	7.00	30/06/2020	2	999	5	4	1	6.14	7.00	7.00	7.00	7.00	5.00	5.00	5.00	6.00	6.00	6.00	18	2	9.00	9.00	0.00	2	45.00	8.00	1	5	2	15.00	5	4	1	5	0	22.00	3	4	1	4	5
11747565347	2	4	1	2	Administration Clerk	2	1	2	7.00	30/06/2020	2	999	5	5	1	4.43	4.67	5.00	5.00	4.00	4.00	5.00	3.00	4.50	4.00	5.00	20	1	4.00	4.00	0.00	1	34.00	12.00	4	4	4	5.00	1	2	0	1	1	17.00	3	4	4	1	3
11747516045	1	2	1	2	Asset Manager	1	1	1	8.00	30/06/2020	2	999	7	3	1	6.14	5.67	6.00	6.00	5.00	6.50	6.00	7.00	6.50	6.00	7.00	18	2	11.50	10.00	1.50	2	51.00	12.00	4	4	4	10.00	1	5	1	2	1	29.00	5	5	5	5	4
11747481382	2	2	2	999	Student	1	1	1	7.50	30/06/2020	2	999	5	4	1	5.43	5.67	7.00	7.00	3.00	5.50	5.00	6.00	5.00	5.00	5.00	20	1	17.50	16.50	1.00	1	42.00	10.00	4	4	2	9.00	1	3	1	1	3	23.00	4	4	4	4	5
11747469339	1	3	1	2	Sales	2	1	1	8.00	30/06/2020	2	999	5	1	2	3.71	2.33	4.00	1.00	2.00	3.50	4.00	3.00	6.00	7.00	5.00	999	999	999.00	999.00	999.00	999	37.00	12.00	5	5	2	5.00	0	5	0	0	0	20.00	4	4	5	1	5
11747352834	1	4	1	2	Electrical engineer	2	3	1	5.50	30/06/2020	2	999	5	3	2	5.71	5.67	6.00	6.00	5.00	5.50	5.00	6.00	6.00	6.00	6.00	999	999	999.00	999.00	999.00	999	45.00	15.00	5	5	5	9.00	5	4	0	0	0	21.00	3	5	4	4	3
11747306000	1	3	1	2	IT Manager	4	3	2	5.50	30/06/2020	2	999	5	3	1	4.14	3.67	5.00	4.00	2.00	3.00	3.00	3.00	6.00	6.00	6.00	21	1	6.00	6.00	0.00	1	30.00	5.00	2	3	0	12.00	2	2	1	4	3	13.00	2	2	3	3	2
11747245160	2	5	1	2	home maker	2	1	1	7.00	30/06/2020	2	999	5	4	2	5.14	5.33	5.00	5.00	6.00	5.00	5.00	5.00	5.00	5.00	5.00	999	999	999.00	999.00	999.00	999	35.00	9.00	3	3	3	11.00	3	2	2	2	2	15.00	2	2	3	3	3
11747237814	2	4	1	999	IT project management	2	1	1	7.50	30/06/2020	2	999	5	2	2	5.86	6.00	6.00	7.00	5.00	6.00	6.00	6.00	5.50	5.00	6.00	999	999	999.00	999.00	999.00	999	48.00	10.00	3	4	3	11.00	3	5	0	1	2	27.00	3	5	5	5	5
11747231011	2	4	2	2	Nurse	2	3	1	7.00	30/06/2020	2	999	3	4	1	5.57	6.33	6.00	7.00	6.00	5.00	5.00	5.00	5.00	5.00	5.00	20	1	4.50	4.50	0.00	1	35.00	11.00	4	4	3	11.00	4	4	0	3	0	13.00	0	3	3	4	2
11747222930	2	5	1	2	As in manager	2	5	1	7.00	30/06/2020	2	999	7	1	2	5.14	5.00	5.00	5.00	5.00	5.00	5.00	5.00	5.50	5.00	6.00	999	999	999.00	999.00	999.00	999	56.00	12.00	4	4	4	20.00	4	4	4	4	4	24.00	4	4	4	4	4
11747214177	2	4	1	2	Local government	1	1	2	8.50	30/06/2020	2	999	5	1	1	5.43	6.00	5.00	7.00	6.00	5.00	5.00	5.00	5.00	5.00	5.00	28	1	9.00	9.00	0.00	1	65.00	15.00	5	5	5	22.00	5	5	4	4	4	28.00	4	4	5	5	5
11747145076	2	3	1	2	Consultant	2	1	1	7.00	30/06/2020	2	999	4	2	1	5.43	5.67	7.00	7.00	3.00	4.50	6.00	3.00	6.00	5.00	7.00	21	1	6.00	6.00	0.00	1	51.00	11.00	3	5	3	15.00	3	3	3	3	3	25.00	4	5	4	3	5
11747132724	2	3	1	2	Research Optometrist	2	1	1	8.00	30/06/2020	2	999	5	3	2	5.57	5.67	6.00	6.00	5.00	5.50	6.00	5.00	5.50	6.00	5.00	4	1	4.00	4.00	0.00	999	40.00	12.00	4	4	4	8.00	1	1	1	3	2	20.00	2	2	4	4	4
11747128954	2	4	1	2	Events Operations Officer	2	1	2	7.00	30/06/2020	2	999	5	2	2	4.71	4.33	5.00	5.00	3.00	5.00	5.00	5.00	5.00	5.00	5.00	999	999	999.00	999.00	999.00	999	43.00	12.00	4	4	4	11.00	3	2	2	2	2	20.00	3	4	4	3	3
11747128012	2	3	1	2	Teacher	1	1	2	8.00	30/06/2020	2	999	4	2	1	5.86	5.00	5.00	6.00	4.00	6.00	6.00	6.00	7.00	7.00	7.00	21	1	8.00	7.00	1.00	1	39.00	14.00	5	5	4	12.00	4	3	3	1	1	13.00	3	3	2	3	1
11747125565	2	4	1	2	Civil Servant	2	3	1	7.50	30/06/2020	2	999	5	4	2	4.29	4.67	5.00	5.00	4.00	4.00	4.00	4.00	4.00	4.00	4.00	999	999	999.00	999.00	999.00	999	13986.00	2997.00	999	999	999	4995.00	999	999	999	999	999	5994.00	999	999	999	999	999
11747112766	1	4	1	6	Bank manager	2	3	1	7.50	30/06/2020	2	999	0	5	1	4.86	5.67	7.00	6.00	4.00	4.00	4.00	4.00	4.50	4.00	5.00	21	1	12.00	8.00	4.00	1	57.00	13.00	4	5	4	20.00	4	4	4	4	4	24.00	4	4	4	4	4
11747099571	2	2	1	6	Behaviour Analyst	2	5	1	7.50	30/06/2020	2	999	4	2	2	4.00	3.00	1.00	6.00	2.00	3.50	4.00	3.00	6.00	5.00	7.00	999	999	999.00	999.00	999.00	999	52.00	12.00	4	4	4	14.00	4	5	1	3	1	26.00	4	4	5	3	5
11747092089	2	1	1	999	Student/waitress	1	1	1	9.00	30/06/2020	2	999	4	6	2	6.00	5.33	6.00	6.00	4.00	6.00	6.00	6.00	7.00	7.00	7.00	999	999	999.00	999.00	999.00	999	13.00	4.00	2	1	1	3.00	0	0	1	2	0	6.00	0	1	1	1	2
11747091164	2	4	1	2	Special needs assistant	2	1	2	7.50	30/06/2020	2	999	5	4	1	5.00	4.33	4.00	4.00	5.00	5.00	5.00	5.00	6.00	6.00	6.00	20	1	6.50	6.50	0.00	1	27.00	10.00	3	4	3	5.00	1	1	1	1	1	12.00	2	2	1	2	1
11747080821	1	3	1	3	Clinical Trial Programmer	1	3	2	8.50	30/06/2020	2	999	3	3	1	5.29	5.33	5.00	6.00	5.00	5.00	5.00	5.00	5.50	5.00	6.00	4	1	9.00	3.00	6.00	1	27.00	5.00	2	2	1	9.00	1	2	1	4	1	13.00	1	2	1	4	3
11747057682	2	4	1	2	Civil servant	2	1	1	7.50	30/06/2020	2	999	4	2	2	3.29	4.33	4.00	5.00	4.00	3.00	3.00	3.00	2.00	1.00	3.00	999	999	999.00	999.00	999.00	999	31.00	8.00	3	3	2	8.00	1	2	1	2	2	15.00	2	3	3	2	3
11747054698	2	5	1	999	Writer	1	1	1	7.50	30/06/2020	2	999	5	1	2	3.43	3.00	2.00	5.00	2.00	2.00	2.00	2.00	5.50	4.00	7.00	999	999	999.00	999.00	999.00	999	13986.00	2997.00	999	999	999	4995.00	999	999	999	999	999	5994.00	999	999	999	999	999
11746325586	1	3	1	999	Sales	2	1	2	7.00	30/06/2020	1	27/3/2020 - present	5	7	1	6.14	6.00	6.00	6.00	6.00	6.50	7.00	6.00	6.00	5.00	7.00	20	1	7.00	7.00	0.00	2	17.00	9.00	4	3	2	2.00	0	1	0	1	0	6.00	1	1	1	1	1
11746029682	1	2	1	2	Lecturer/ Research Assistant/ Part-time PhD Student	1	1	1	8.50	30/06/2020	2	999	6	2	1	5.43	6.33	7.00	5.00	7.00	5.00	5.00	5.00	4.50	4.00	5.00	21	1	10.00	8.00	2.00	1	65.00	14.00	4	5	5	21.00	4	5	4	4	4	30.00	5	5	5	5	5
11745912872	2	2	1	2	Retail assistant	1	1	2	4.50	30/06/2020	2	999	3	6	1	5.71	5.33	6.00	6.00	4.00	6.00	6.00	6.00	6.00	6.00	6.00	13	3	9.00	6.00	3.00	1	42.00	9.00	3	3	3	15.00	3	3	3	3	3	18.00	3	3	3	3	3
11745908253	2	2	1	2	FT postgrad student	1	1	1	8.00	30/06/2020	2	999	7	6	1	4.86	5.67	6.00	6.00	5.00	3.50	4.00	3.00	5.00	5.00	5.00	15	2	7.00	5.00	2.00	2	56.00	15.00	5	5	5	18.00	4	4	3	4	3	23.00	4	4	4	3	4
11745629822	2	4	1	2	Researcher	2	1	1	5.00	30/06/2020	2	999	6	3	1	6.00	6.67	7.00	7.00	6.00	4.50	4.00	5.00	6.50	6.00	7.00	20	2	6.00	5.00	1.00	2	56.00	11.00	4	4	3	21.00	2	5	5	5	4	24.00	5	5	5	3	3
11745601945	2	2	2	2	Nutritionist	2	1	1	8.50	30/06/2020	2	999	3	2	1	4.14	5.00	6.00	6.00	3.00	3.00	3.00	3.00	4.00	3.00	5.00	20	3	14.00	14.00	0.00	1	48.00	11.00	4	3	4	12.00	4	3	2	2	1	25.00	4	3	5	5	5
11745528805	1	5	2	2	Civil servant	2	1	2	6.00	30/06/2020	2	999	5	5	1	5.86	5.33	6.00	5.00	5.00	6.00	5.00	7.00	6.50	6.00	7.00	5	1	8.00	8.00	0.00	1	33.00	5.00	2	2	1	11.00	3	3	2	2	1	17.00	3	4	1	4	4
11745492211	2	3	1	2	OT	2	1	1	6.50	30/06/2020	2	999	5	3	2	3.86	4.67	5.00	4.00	5.00	2.00	2.00	2.00	4.50	4.00	5.00	999	999	999.00	999.00	999.00	999	48.00	10.00	3	4	3	15.00	3	2	3	4	3	23.00	3	3	4	5	4
11745323212	2	2	1	2	Student	1	1	1	7.50	30/06/2020	2	999	4	5	1	6.86	6.67	6.00	7.00	7.00	7.00	7.00	7.00	7.00	7.00	7.00	31	2	30.00	24.00	6.00	1	40.00	10.00	4	4	2	15.00	3	3	1	4	4	15.00	2	2	4	3	2
11745133336	2	3	1	8	Student	2	1	1	9.00	30/06/2020	2	999	5	2	2	6.00	6.00	6.00	6.00	6.00	6.00	7.00	5.00	6.00	5.00	7.00	999	999	999.00	999.00	999.00	999	29.00	7.00	2	3	2	3.00	0	0	1	1	1	19.00	1	3	4	4	4
11745021797	1	4	2	2	Government	2	3	2	7.00	30/06/2020	2	999	7	3	1	5.29	6.33	7.00	7.00	5.00	3.00	1.00	5.00	6.00	5.00	7.00	21	1	18.00	16.00	2.00	1	68.00	14.00	4	5	5	24.00	5	5	5	5	4	30.00	5	5	5	5	5
11744766353	1	5	1	7	Retired	2	1	1	6.00	30/06/2020	2	999	2	2	1	5.29	4.33	6.00	6.00	1.00	5.50	6.00	5.00	6.50	6.00	7.00	20	1	12.00	10.00	2.00	1	45.00	12.00	4	4	4	11.00	3	3	1	3	1	22.00	3	4	4	3	4
11744695613	2	3	1	2	Management	2	1	1	7.50	30/06/2020	1	1/3/2020 - 1/6/2020	6	1	1	5.14	6.00	6.00	6.00	6.00	3.00	3.00	3.00	6.00	7.00	5.00	20	1	11.00	10.00	1.00	1	54.00	14.00	4	5	5	15.00	4	3	0	4	4	25.00	5	4	4	3	4
11744421206	1	3	1	2	Project manager	2	1	1	8.50	30/06/2020	2	999	5	4	1	6.86	6.67	7.00	7.00	6.00	7.00	7.00	7.00	7.00	7.00	7.00	28	2	15.00	13.00	2.00	1	13986.00	2997.00	999	999	999	4995.00	999	999	999	999	999	5994.00	999	999	999	999	999
11744408491	2	3	1	2	Nurse	2	2	1	7.50	30/06/2020	2	999	7	4	2	3.43	3.33	1.00	6.00	3.00	4.00	4.00	4.00	3.00	1.00	5.00	999	999	999.00	999.00	999.00	999	59.00	12.00	4	4	4	24.00	5	5	5	4	5	23.00	4	3	4	4	4
11744155131	1	3	1	2	Civil Servant	2	1	2	8.00	29/06/2020	2	999	5	5	2	5.14	4.33	5.00	6.00	2.00	6.00	5.00	7.00	5.50	6.00	5.00	999	999	999.00	999.00	999.00	999	24.00	9.00	3	3	3	7.00	1	3	1	2	0	8.00	1	2	3	1	1
11744142933	2	3	1	2	Optometrist	2	2	1	7.00	29/06/2020	2	999	5	5	2	5.14	4.67	5.00	6.00	3.00	5.00	5.00	5.00	6.00	6.00	6.00	999	999	999.00	999.00	999.00	999	40.00	9.00	3	4	2	9.00	3	2	1	2	1	22.00	1	5	5	4	4
11744136951	1	1	1	2	Student	1	1	2	8.00	29/06/2020	2	999	7	5	1	6.57	6.00	7.00	7.00	4.00	7.00	7.00	7.00	7.00	7.00	7.00	19	1	10.00	10.00	0.00	1	47.00	11.00	4	4	3	17.00	0	5	4	5	3	19.00	0	5	5	5	1
11744057687	2	4	2	2	Nurse	2	1	1	6.50	29/06/2020	2	999	6	4	2	1.00	1.00	1.00	1.00	1.00	1.00	1.00	1.00	1.00	1.00	1.00	999	999	999.00	999.00	999.00	999	53.00	13.00	4	5	4	16.00	4	3	3	3	3	24.00	4	4	4	4	4
11744040775	1	4	2	2	Sports Development Officer	2	1	2	7.50	29/06/2020	2	999	5	4	2	5.29	4.67	4.00	5.00	5.00	5.50	5.00	6.00	6.00	5.00	7.00	999	999	999.00	999.00	999.00	999	52.00	14.00	5	5	4	16.00	4	4	3	4	1	22.00	4	4	4	3	3
11744001357	1	2	1	2	Student	1	1	1	9.00	29/06/2020	2	999	2	3	1	6.71	7.00	7.00	7.00	7.00	6.50	6.00	7.00	6.50	7.00	6.00	19	2	5.00	3.00	2.00	1	44.00	11.00	4	4	3	11.00	2	3	3	2	1	22.00	4	3	3	4	5
11743986839	1	3	1	2	Lecturer	2	1	1	6.00	29/06/2020	2	999	5	4	1	6.57	6.33	7.00	7.00	5.00	6.50	6.00	7.00	7.00	7.00	7.00	12	1	11.00	10.00	1.00	1	18.00	8.00	3	3	2	4.00	2	1	0	1	0	6.00	0	1	2	2	0
11743979236	2	4	2	2	Health professional	4	2	1	7.50	29/06/2020	2	999	6	4	1	4.14	5.33	5.00	5.00	6.00	3.50	4.00	3.00	3.00	2.00	4.00	9	1	3.00	3.00	0.00	1	49.00	12.00	4	4	4	16.00	3	3	3	3	4	21.00	2	3	4	4	4
11743943602	2	5	1	2	Staff nurse	2	1	1	7.00	29/06/2020	2	999	7	4	1	4.57	4.33	4.00	4.00	5.00	4.50	6.00	3.00	5.00	4.00	6.00	19	1	2.00	2.00	0.00	2	22.00	11.00	4	3	4	1.00	0	0	0	1	0	10.00	0	4	4	0	1
11743934858	2	4	1	2	Head of Health Safety & Environment	2	3	1	7.00	29/06/2020	2	999	5	2	1	6.14	6.00	6.00	7.00	5.00	6.50	7.00	6.00	6.00	5.00	7.00	21	1	8.00	8.00	0.00	1	51.00	14.00	5	5	4	10.00	4	4	0	1	1	27.00	4	5	4	5	5
11743928400	2	4	1	2	Nurse	2	1	2	8.00	29/06/2020	2	999	5	2	2	1.00	1.00	1.00	1.00	1.00	1.00	1.00	1.00	1.00	1.00	1.00	999	999	999.00	999.00	999.00	999	57.00	10.00	2	4	4	18.00	4	4	4	3	3	29.00	4	5	5	5	5
11743897010	1	4	1	999	Civil servant	2	1	2	5.00	29/06/2020	2	999	5	4	2	4.86	3.33	2.00	5.00	3.00	5.00	5.00	5.00	7.00	7.00	7.00	999	999	999.00	999.00	999.00	999	18.00	3.00	1	1	1	8.00	3	2	1	1	1	7.00	0	2	2	1	1
11743795930	2	4	1	8	Office Manager - Case Worker	2	2	2	6.00	29/06/2020	2	999	0	6	1	5.71	5.67	5.00	6.00	6.00	5.00	5.00	5.00	6.50	6.00	7.00	999	999	999.00	999.00	999.00	999	13986.00	2997.00	999	999	999	4995.00	999	999	999	999	999	5994.00	999	999	999	999	999
11743736149	2	2	1	6	Podiatrist	1	1	1	7.00	29/06/2020	2	999	2	5	1	5.71	5.00	7.00	5.00	3.00	5.50	4.00	7.00	7.00	7.00	7.00	21	1	15.00	15.00	0.00	1	48.00	10.00	4	3	3	17.00	4	4	3	3	3	21.00	3	3	5	4	3
11743713891	1	4	1	2	Civil Servant	2	1	2	6.50	29/06/2020	2	999	5	4	2	5.14	5.00	5.00	5.00	5.00	5.50	5.00	6.00	5.00	3.00	7.00	999	999	999.00	999.00	999.00	999	54.00	12.00	3	5	4	21.00	4	4	5	5	3	21.00	5	4	3	3	3
11743676047	2	4	1	2	Manager	2	1	2	6.50	29/06/2020	2	999	6	4	2	3.86	3.67	5.00	5.00	1.00	2.50	3.00	2.00	5.50	5.00	6.00	999	999	999.00	999.00	999.00	999	42.00	9.00	3	3	3	9.00	1	3	0	4	1	24.00	3	5	5	3	5
11743665108	1	3	1	2	Software engineer	2	1	1	7.00	29/06/2020	2	999	3	3	1	6.57	6.33	7.00	7.00	5.00	6.50	7.00	6.00	7.00	7.00	7.00	21	2	11.00	10.00	1.00	1	37.00	8.00	3	3	2	7.00	2	2	1	1	1	22.00	3	4	5	2	4
11743590210	1	2	1	999	Civil Servant	2	1	1	7.50	29/06/2020	2	999	2	3	1	6.00	6.00	6.00	6.00	6.00	6.00	6.00	6.00	6.00	6.00	6.00	23	2	9.00	7.00	2.00	2	20.00	8.00	3	3	2	6.00	2	1	1	1	1	6.00	1	1	1	1	1
11743587376	1	3	2	2	Civil Engineer	2	1	1	7.00	29/06/2020	2	999	5	4	2	4.86	4.33	5.00	5.00	3.00	5.00	5.00	5.00	5.50	5.00	6.00	999	999	999.00	999.00	999.00	999	21.00	12.00	4	4	4	3.00	0	1	0	1	1	6.00	1	1	1	1	1
11743420207	2	2	2	2	Teacher	1	1	1	9.00	29/06/2020	2	999	6	4	1	6.29	6.33	7.00	7.00	5.00	6.00	6.00	6.00	6.50	7.00	6.00	20	3	12.00	12.00	0.00	1	46.00	10.00	3	4	3	14.00	3	3	1	3	4	22.00	3	4	4	2	5
11743353696	1	2	1	2	Tutor	1	1	1	6.00	29/06/2020	2	999	5	3	1	5.43	4.67	5.00	7.00	2.00	5.00	5.00	5.00	7.00	7.00	7.00	21	1	12.00	12.00	0.00	1	13986.00	2997.00	999	999	999	4995.00	999	999	999	999	999	5994.00	999	999	999	999	999
11743321464	1	4	1	2	Mental health nurse	2	3	2	7.00	29/06/2020	2	999	7	4	2	4.43	4.33	5.00	6.00	2.00	4.00	3.00	5.00	5.00	5.00	5.00	999	999	999.00	999.00	999.00	999	45.00	12.00	4	4	4	15.00	4	4	1	3	3	18.00	2	3	4	3	3
11743294954	2	5	2	2	Physiotherapist	2	1	1	7.00	29/06/2020	1	18/3/2020 - 2/4/2020	5	5	1	4.00	5.67	6.00	6.00	5.00	3.00	2.00	4.00	2.50	4.00	1.00	21	1	6.50	6.50	0.00	1	47.00	13.00	4	5	4	13.00	3	3	0	4	3	21.00	3	4	4	3	4
11743247194	1	4	1	3, 6	Carpenter	2	3	1	7.00	29/06/2020	2	999	3	2	1	4.71	6.00	6.00	6.00	6.00	3.50	4.00	3.00	4.00	3.00	5.00	5	1	11.00	10.00	1.00	1	13986.00	2997.00	999	999	999	4995.00	999	999	999	999	999	5994.00	999	999	999	999	999
11743166322	1	4	1	8	Fitter	2	1	2	7.00	29/06/2020	2	999	7	4	1	6.00	6.67	7.00	7.00	6.00	6.00	6.00	6.00	5.00	5.00	5.00	21	1	10.00	6.00	4.00	1	13986.00	2997.00	999	999	999	4995.00	999	999	999	999	999	5994.00	999	999	999	999	999
11743087163	2	4	1	8	Health visiting manager	2	1	1	7.00	29/06/2020	2	999	5	6	1	5.43	5.67	6.00	6.00	5.00	4.50	5.00	4.00	6.00	5.00	7.00	20	1	5.50	5.50	0.00	1	68.00	14.00	5	5	4	24.00	5	5	4	5	5	30.00	5	5	5	5	5
11743084454	2	5	1	2	Careers adviser	4	1	1	8.00	29/06/2020	2	999	4	4	2	4.14	4.67	5.00	6.00	3.00	3.50	5.00	2.00	4.00	3.00	5.00	999	999	999.00	999.00	999.00	999	51.00	11.00	3	4	4	17.00	4	4	3	3	3	23.00	4	4	4	3	4
11743026159	2	3	1	2	Teacher	2	1	2	7.50	29/06/2020	2	999	5	3	2	5.14	4.67	5.00	5.00	4.00	5.50	6.00	5.00	5.50	5.00	6.00	999	999	999.00	999.00	999.00	999	37.00	9.00	3	3	3	8.00	3	2	1	1	1	20.00	3	3	4	3	3
11742997403	2	7	1	2	Retired teacher	2	1	1	8.00	29/06/2020	1	March - present	6	2	2	3.43	4.67	4.00	5.00	5.00	4.00	5.00	3.00	1.00	1.00	1.00	999	999	999.00	999.00	999.00	999	50.00	12.00	4	4	4	11.00	1	4	0	3	3	27.00	3	5	5	5	5
11742920897	1	5	2	2	IT analyst/developer	4	1	2	8.00	29/06/2020	2	999	5	1	1	5.14	6.00	6.00	6.00	6.00	4.00	3.00	5.00	5.00	5.00	5.00	22	2	3.50	2.50	1.00	1	43.00	11.00	3	4	4	18.00	4	5	3	4	2	14.00	1	1	2	2	4
11742906673	1	3	2	999	Pharmacist	2	1	1	7.00	29/06/2020	2	999	5	3	1	3.71	4.00	2.00	5.00	5.00	3.00	3.00	3.00	4.00	3.00	5.00	23	1	4.00	2.00	2.00	2	55.00	13.00	4	5	4	12.00	5	3	1	2	1	30.00	5	5	5	5	5
11742780141	2	5	1	999	Therapist	4	1	2	8.00	29/06/2020	2	999	7	2	1	4.86	6.67	6.00	7.00	7.00	5.50	6.00	5.00	1.50	1.00	2.00	21	1	6.00	6.00	0.00	1	61.00	12.00	4	4	4	21.00	5	4	4	4	4	28.00	4	5	5	4	5
11742738485	2	4	1	2	Writer/coach (self-employed)	2	1	1	8.00	29/06/2020	2	999	7	2	1	5.29	6.33	7.00	7.00	5.00	6.50	6.00	7.00	2.50	1.00	4.00	28	1	12.00	12.00	0.00	1	48.00	12.00	4	4	4	9.00	3	3	0	3	0	27.00	4	4	4	5	5
11742710511	2	4	1	2	Sales manager	2	1	1	6.50	29/06/2020	2	999	6	5	1	5.57	5.67	6.00	7.00	4.00	5.00	5.00	5.00	6.00	5.00	7.00	21	1	11.00	10.00	1.00	1	56.00	13.00	4	5	4	16.00	4	4	2	5	1	27.00	4	4	5	4	5
11742685894	2	3	1	3	Administrator	2	1	2	6.00	29/06/2020	2	999	4	3	2	3.57	2.33	1.00	5.00	1.00	3.50	4.00	3.00	5.50	6.00	5.00	999	999	999.00	999.00	999.00	999	30.00	10.00	3	4	3	11.00	2	2	2	4	1	9.00	0	0	3	2	2
11742669961	2	4	1	2	IT Anslsyt	2	1	1	7.50	29/06/2020	1	14/3/2020 - 8/6/2020	5	4	2	4.14	4.00	3.00	3.00	6.00	5.00	5.00	5.00	3.50	4.00	3.00	999	999	999.00	999.00	999.00	999	13986.00	2997.00	999	999	999	4995.00	999	999	999	999	999	5994.00	999	999	999	999	999
11742650249	1	6	1	2	retired	4	2	1	8.00	29/06/2020	2	999	4	1	1	6.00	7.00	7.00	7.00	7.00	5.50	6.00	5.00	5.00	5.00	5.00	21	1	9.50	8.00	1.50	1	41.00	12.00	4	4	4	5.00	0	4	0	1	0	24.00	4	4	4	4	4
11742638308	2	1	1	2	Student	1	1	1	8.00	29/06/2020	2	999	0	6	1	5.86	6.33	7.00	7.00	5.00	5.00	5.00	5.00	6.00	7.00	5.00	20	3	8.50	7.50	1.00	1	33.00	12.00	4	4	4	9.00	4	2	2	1	0	12.00	1	1	4	2	3
11742558932	2	4	2	2	Baker	2	1	2	8.00	29/06/2020	2	999	5	4	1	6.43	7.00	7.00	7.00	7.00	6.50	6.00	7.00	5.50	5.00	6.00	19	1	10.00	6.50	3.50	1	51.00	12.00	3	5	4	14.00	3	3	3	4	1	25.00	4	4	5	4	4
11742555525	2	2	1	2	Coach	1	1	2	8.00	29/06/2020	2	999	7	4	1	5.86	6.33	7.00	7.00	5.00	5.00	5.00	5.00	6.00	7.00	5.00	9	2	6.50	6.50	0.00	1	51.00	12.00	4	4	4	16.00	4	4	3	3	2	23.00	4	4	4	4	4
11742396857	2	2	2	2	Student	1	1	2	8.50	29/06/2020	2	999	4	4	1	6.14	7.00	7.00	7.00	7.00	6.00	6.00	6.00	5.00	6.00	4.00	22	3	27.00	21.00	6.00	1	37.00	9.00	3	3	3	9.00	1	2	1	4	1	19.00	4	3	3	2	4
11742357828	2	1	1	2	Full Time Student	1	1	2	6.50	29/06/2020	2	999	7	4	1	6.00	5.67	6.00	6.00	5.00	5.50	6.00	5.00	7.00	7.00	7.00	19	2	7.50	6.50	1.00	1	25.00	5.00	3	1	1	6.00	0	1	0	5	0	14.00	2	2	3	3	3
11742356597	1	3	1	2	Financial Services	2	1	1	7.00	29/06/2020	1	19/6/2020 - 25/6/2020	6	2	1	5.43	5.67	6.00	6.00	5.00	4.50	5.00	4.00	6.00	6.00	6.00	18	1	6.00	4.00	2.00	2	36.00	9.00	3	3	3	12.00	3	4	1	2	2	15.00	2	2	4	1	4
11742346671	2	4	1	2	Civil Service	1	1	2	8.00	29/06/2020	2	999	5	1	1	5.57	6.00	6.00	6.00	6.00	5.00	6.00	4.00	5.50	5.00	6.00	21	1	9.00	7.00	2.00	1	36.00	10.00	3	3	4	10.00	3	4	1	1	1	16.00	3	4	3	2	3
11742315191	2	2	1	6	Android developer	2	1	2	5.50	29/06/2020	1	April-present	1	3	1	4.00	4.33	5.00	5.00	3.00	2.50	2.00	3.00	5.00	6.00	4.00	23	2	8.00	6.50	1.50	2	7.00	6.00	2	2	2	0.00	0	0	0	0	0	1.00	0	1	0	0	0
11742308389	1	1	1	999	None	1	1	2	8.00	29/06/2020	2	999	5	4	2	6.00	6.00	6.00	7.00	5.00	5.50	6.00	5.00	6.50	6.00	7.00	999	999	999.00	999.00	999.00	999	29.00	9.00	3	3	3	5.00	1	1	0	2	1	15.00	3	2	4	3	2
11742302545	1	5	1	2	Physical Therapist	2	3	1	6.00	29/06/2020	2	999	7	4	1	5.57	6.33	7.00	7.00	5.00	4.50	5.00	4.00	5.50	4.00	7.00	26	1	9.00	9.00	0.00	1	53.00	12.00	4	4	4	12.00	4	4	0	4	0	29.00	5	5	5	4	5
11742301560	2	6	1	2	Retired	2	1	1	7.50	29/06/2020	2	999	4	2	1	5.29	5.67	6.00	6.00	5.00	5.00	5.00	5.00	5.00	4.00	6.00	21	1	10.50	10.50	0.00	1	39.00	10.00	3	4	3	8.00	2	2	0	3	1	21.00	4	3	4	3	4
11742300641	1	3	1	2	Information analyst	1	1	1	7.50	29/06/2020	2	999	4	4	2	4.86	5.00	5.00	5.00	5.00	5.50	6.00	5.00	4.00	3.00	5.00	999	999	999.00	999.00	999.00	999	13986.00	2997.00	999	999	999	4995.00	999	999	999	999	999	5994.00	999	999	999	999	999
11742279312	1	2	1	2	Sporting Governing Body	1	1	2	6.00	29/06/2020	2	999	4	1	1	6.14	7.00	7.00	7.00	7.00	6.00	6.00	6.00	5.00	5.00	5.00	19	3	8.00	8.00	0.00	1	48.00	10.00	3	4	3	14.00	4	4	3	2	1	24.00	4	4	4	4	4
11742275924	2	6	2	999	Domicilary care worker	2	3	2	8.00	29/06/2020	2	999	5	2	2	6.29	6.33	7.00	6.00	6.00	6.00	6.00	6.00	6.50	6.00	7.00	999	999	999.00	999.00	999.00	999	61.00	14.00	4	5	5	20.00	5	3	3	5	4	27.00	5	4	4	5	4
11742260020	1	4	1	2	Manager	2	1	2	5.00	29/06/2020	2	999	5	3	2	4.43	3.67	3.00	5.00	3.00	4.00	4.00	4.00	6.00	6.00	6.00	999	999	999.00	999.00	999.00	999	14.00	3.00	1	2	0	2.00	0	0	1	0	1	9.00	2	1	3	0	2
11742258861	1	1	1	8	Warehouse operative	1	4	2	3.50	29/06/2020	2	999	4	3	1	5.43	6.33	7.00	7.00	5.00	3.00	5.00	1.00	6.50	6.00	7.00	14	1	9.50	8.00	1.50	1	17.00	2.00	1	1	0	5.00	1	1	1	1	1	10.00	1	2	1	2	2
11742251809	1	1	2	999	Athlete	1	1	1	8.00	29/06/2020	2	999	7	6	1	5.86	7.00	7.00	7.00	7.00	6.00	7.00	5.00	4.00	5.00	3.00	20	1	25.00	20.00	5.00	1	60.00	12.00	4	4	4	21.00	3	5	4	5	4	27.00	4	5	5	4	5
11741016073	2	4	1	2	Professional	2	1	2	6.00	29/06/2020	2	999	6	2	2	1.57	1.67	1.00	2.00	2.00	1.50	2.00	1.00	1.50	2.00	1.00	999	999	999.00	999.00	999.00	999	33.00	3.00	1	1	1	9.00	3	3	2	1	0	21.00	3	4	4	3	4
11740721870	2	2	1	2	Nurse	1	1	1	7.00	29/06/2020	2	999	5	1	2	2.14	2.33	1.00	3.00	3.00	2.00	3.00	1.00	2.00	3.00	1.00	999	999	999.00	999.00	999.00	999	13986.00	2997.00	999	999	999	4995.00	999	999	999	999	999	5994.00	999	999	999	999	999
11740593338	2	5	2	2	career development manager	3	1	1	7.50	29/06/2020	2	999	5	3	2	1.00	1.00	1.00	1.00	1.00	1.00	1.00	1.00	1.00	1.00	1.00	999	999	999.00	999.00	999.00	999	47.00	10.00	3	4	3	18.00	2	4	4	5	3	19.00	3	3	4	2	4
11740169127	1	2	1	2	Security Specialist	4	1	2	7.00	29/06/2020	2	999	4	2	1	5.00	4.00	5.00	5.00	2.00	5.50	6.00	5.00	6.00	6.00	6.00	26	1	10.00	10.00	0.00	1	39.00	11.00	4	4	3	9.00	3	0	1	2	3	19.00	3	5	2	3	5
11739201451	2	2	1	2	Studeng	1	5	2	6.00	29/06/2020	2	999	3	3	2	2.43	2.33	1.00	2.00	4.00	2.00	3.00	1.00	3.00	3.00	3.00	999	999	999.00	999.00	999.00	999	20.00	7.00	3	3	1	5.00	1	0	1	2	1	8.00	1	1	2	2	1
11739064806	2	5	2	2	Manager	2	4	2	7.00	28/06/2020	2	999	7	3	2	1.71	2.00	2.00	2.00	2.00	1.50	2.00	1.00	1.50	2.00	1.00	999	999	999.00	999.00	999.00	999	39.00	10.00	3	4	3	11.00	3	3	1	3	1	18.00	3	4	4	4	2
11738917335	1	2	1	2	Teacher	1	1	1	9.00	28/06/2020	1	19/3/2020 - 26/6/2020	6	5	1	6.29	5.67	6.00	6.00	5.00	7.00	7.00	7.00	6.50	7.00	6.00	18	1	7.50	6.00	1.50	2	64.00	14.00	5	5	4	23.00	5	5	5	4	4	27.00	4	4	5	5	4
11738881341	1	2	1	999	Analytical chemist	1	1	2	8.00	28/06/2020	1	March 21st - present	5	2	1	5.00	5.00	5.00	5.00	5.00	4.50	5.00	4.00	5.50	5.00	6.00	10	1	6.00	5.00	1.00	2	42.00	11.00	4	3	4	10.00	0	4	2	2	2	21.00	4	4	4	2	4
11738335924	1	2	1	2	Professional rugby player	2	1	2	7.00	28/06/2020	2	999	5	2	1	6.00	6.33	7.00	7.00	5.00	5.50	6.00	5.00	6.00	6.00	6.00	18	3	14.00	12.00	2.00	2	35.00	11.00	4	4	3	7.00	1	3	0	2	1	17.00	3	3	3	2	3
11738274615	1	6	1	2	Retired	2	1	2	5.00	28/06/2020	2	999	4	2	2	2.71	3.00	2.00	5.00	2.00	2.00	2.00	2.00	3.00	2.00	4.00	999	999	999.00	999.00	999.00	999	50.00	13.00	4	5	4	15.00	5	5	4	0	1	22.00	4	4	4	2	3
11738104747	2	2	1	2	Health and Safety Consultant	2	2	1	8.00	28/06/2020	2	999	4	2	2	3.71	3.33	2.00	6.00	2.00	3.00	3.00	3.00	5.00	5.00	5.00	999	999	999.00	999.00	999.00	999	29.00	8.00	3	3	2	4.00	1	1	1	1	0	17.00	2	3	3	3	4
11738039567	2	4	1	2	Secretary	2	1	2	6.00	28/06/2020	2	999	5	4	2	1.43	1.00	1.00	1.00	1.00	1.00	1.00	1.00	2.50	1.00	4.00	999	999	999.00	999.00	999.00	999	2.00	0.00	0	0	0	1.00	0	0	0	1	0	1.00	0	0	0	1	0
11737625550	1	3	1	2	IT Engineer	2	1	2	8.00	27/06/2020	2	999	6	5	2	3.29	1.67	1.00	1.00	3.00	4.50	6.00	3.00	4.50	5.00	4.00	999	999	999.00	999.00	999.00	999	59.00	15.00	5	5	5	21.00	5	5	4	4	3	23.00	3	5	5	1	4
11737355775	2	4	1	2	Doctor	2	2	1	5.50	27/06/2020	2	999	0	6	2	1.00	1.00	1.00	1.00	1.00	1.00	1.00	1.00	1.00	1.00	1.00	999	999	999.00	999.00	999.00	999	62.00	11.00	4	4	3	22.00	5	5	4	4	4	29.00	4	5	5	5	5
11737268642	2	2	2	2	Bank official	2	1	2	7.00	27/06/2020	2	999	5	2	2	4.43	4.33	5.00	6.00	2.00	2.50	3.00	2.00	6.50	6.00	7.00	999	999	999.00	999.00	999.00	999	36.00	12.00	4	4	4	11.00	3	1	3	4	0	13.00	1	3	5	2	1
11736395748	2	3	1	2	Post-doc researcher	2	2	1	7.50	27/06/2020	2	999	6	2	1	3.86	3.67	5.00	3.00	3.00	2.00	2.00	2.00	6.00	6.00	6.00	26	1	7.00	7.00	0.00	1	47.00	11.00	4	4	3	14.00	3	4	1	3	3	22.00	3	4	4	3	4
11736330749	1	3	1	2	Solicitor	2	1	1	6.50	27/06/2020	2	999	5	2	2	5.14	5.67	6.00	5.00	6.00	4.50	4.00	5.00	5.00	5.00	5.00	999	999	999.00	999.00	999.00	999	39.00	12.00	4	4	4	11.00	3	4	2	1	1	16.00	1	4	4	1	3
11736310471	1	3	2	2	Sale manager	2	5	2	6.00	27/06/2020	2	999	3	5	2	2.86	2.00	1.00	3.00	2.00	3.00	4.00	2.00	4.00	4.00	4.00	999	999	999.00	999.00	999.00	999	13986.00	2997.00	999	999	999	4995.00	999	999	999	999	999	5994.00	999	999	999	999	999
11736290575	1	4	7	2	teacher	2	3	2	6.00	27/06/2020	2	999	1	4	2	3.14	2.67	1.00	6.00	1.00	4.50	4.00	5.00	2.50	4.00	1.00	999	999	999.00	999.00	999.00	999	43.00	12.00	4	4	4	9.00	4	3	0	2	0	22.00	0	4	5	4	5
11735687529	1	3	1	2	Project Manger Financial Services	2	1	1	8.00	26/06/2020	2	999	5	4	1	5.43	5.67	7.00	7.00	3.00	6.00	6.00	6.00	4.50	3.00	6.00	5	1	16.00	15.00	1.00	1	48.00	12.00	4	4	4	10.00	5	5	0	0	0	26.00	1	5	5	5	5
11735536534	1	3	2	2	Engineer	2	7	2	4.50	26/06/2020	2	999	0	4	2	2.57	4.00	3.00	5.00	4.00	2.00	2.00	2.00	1.00	1.00	1.00	999	999	999.00	999.00	999.00	999	51.00	14.00	5	5	4	11.00	5	1	1	4	0	26.00	2	4	5	5	5
11735294618	1	4	1	8	Civil servant	2	3	1	7.00	26/06/2020	2	999	7	5	1	5.14	4.67	5.00	5.00	4.00	5.50	6.00	5.00	5.50	6.00	5.00	26	1	6.00	6.00	0.00	1	24.00	6.00	2	2	2	8.00	2	2	0	3	1	10.00	0	4	2	1	3
11735268075	2	5	1	2	Secretary	1	1	1	7.00	26/06/2020	2	999	5	3	1	5.43	5.67	5.00	6.00	6.00	5.00	5.00	5.00	5.50	5.00	6.00	7	1	5.00	3.00	2.00	2	58.00	12.00	4	4	4	18.00	3	4	4	4	3	28.00	4	5	5	5	4
11735198889	2	1	1	2	Student	2	1	1	8.00	26/06/2020	2	999	4	2	2	5.00	5.00	6.00	6.00	3.00	4.50	5.00	4.00	5.50	5.00	6.00	999	999	999.00	999.00	999.00	999	13986.00	2997.00	999	999	999	4995.00	999	999	999	999	999	5994.00	999	999	999	999	999
11735195622	1	2	1	999	Reconstituted Granite & Sandstone	1	4	2	6.50	26/06/2020	2	999	4	7	1	5.43	4.33	4.00	4.00	5.00	5.50	5.00	6.00	7.00	7.00	7.00	18	1	3.50	1.50	2.00	2	41.00	11.00	4	3	4	13.00	1	3	3	4	2	17.00	3	2	4	3	3
11735067250	2	4	1	2	Teacher	2	1	1	4.00	26/06/2020	2	999	7	4	2	2.86	2.67	1.00	5.00	2.00	3.00	4.00	2.00	3.00	4.00	2.00	999	999	999.00	999.00	999.00	999	37.00	11.00	4	4	3	11.00	3	3	2	3	0	15.00	3	3	3	2	3
11734952083	2	3	1	2	Retail	3	2	2	7.50	26/06/2020	2	999	4	3	2	4.29	4.00	5.00	4.00	3.00	3.50	5.00	2.00	5.50	6.00	5.00	999	999	999.00	999.00	999.00	999	23.00	7.00	3	3	1	3.00	1	0	1	1	0	13.00	3	1	4	3	1
11734893061	2	5	1	3	Admin	1	3	1	6.00	26/06/2020	2	999	5	3	2	1.00	1.00	1.00	1.00	1.00	1.00	1.00	1.00	1.00	1.00	1.00	999	999	999.00	999.00	999.00	999	11.00	4.00	2	1	1	1.00	0	0	0	1	0	6.00	3	1	1	0	1
11734882626	1	5	2	999	Electrician	2	6	2	6.50	26/06/2020	2	999	5	6	2	4.00	4.00	4.00	4.00	4.00	4.00	4.00	4.00	4.00	4.00	4.00	999	999	999.00	999.00	999.00	999	10.00	6.00	1	4	1	0.00	0	0	0	0	0	4.00	0	1	0	1	1
11734779851	2	1	1	999	Student	1	1	1	6.00	26/06/2020	2	999	7	6	2	2.71	3.33	1.00	5.00	4.00	1.50	2.00	1.00	3.00	3.00	3.00	999	999	999.00	999.00	999.00	999	26.00	9.00	4	3	2	5.00	0	3	0	0	2	12.00	2	0	5	1	4
11734720986	2	1	1	2	Cafe staff	1	6	1	6.50	26/06/2020	2	999	5	5	2	2.86	2.33	1.00	2.00	4.00	2.50	4.00	1.00	4.00	5.00	3.00	999	999	999.00	999.00	999.00	999	43.00	8.00	4	3	1	13.00	0	4	3	4	2	22.00	3	2	5	5	4
11734609668	2	4	1	2	Doctor	2	1	1	7.00	26/06/2020	2	999	5	2	2	4.86	5.33	6.00	5.00	5.00	4.00	4.00	4.00	5.00	5.00	5.00	999	999	999.00	999.00	999.00	999	41.00	11.00	4	4	3	11.00	3	3	1	3	1	19.00	3	3	4	3	3
11734598962	2	3	1	999	Sports coach	2	1	2	7.00	26/06/2020	2	999	4	2	1	6.29	6.67	7.00	7.00	6.00	6.00	7.00	5.00	6.00	5.00	7.00	18	2	11.00	9.00	2.00	2	42.00	11.00	4	4	3	15.00	3	3	3	3	3	16.00	3	3	3	2	4
11733597387	2	4	2	2	Academic	2	2	1	7.50	26/06/2020	2	999	5	5	2	3.14	3.00	3.00	3.00	3.00	2.00	2.00	2.00	4.50	4.00	5.00	999	999	999.00	999.00	999.00	999	57.00	12.00	3	5	4	20.00	4	5	3	5	3	25.00	4	4	5	3	4
11733432021	2	2	1	2	Administrator and part time masters student	2	5	2	8.00	26/06/2020	2	999	5	2	2	1.00	1.00	1.00	1.00	1.00	1.00	1.00	1.00	1.00	1.00	1.00	999	999	999.00	999.00	999.00	999	46.00	8.00	3	3	2	13.00	3	3	2	4	1	25.00	2	4	5	5	5
11733364010	2	4	1	2	Researcher	2	1	1	6.50	26/06/2020	2	999	6	4	2	2.86	4.00	5.00	5.00	2.00	2.00	3.00	1.00	2.00	1.00	3.00	999	999	999.00	999.00	999.00	999	31.00	7.00	1	3	3	6.00	3	2	0	1	0	18.00	2	3	4	2	3
11732336709	1	2	1	2	Hospitality Bar Manager	1	1	1	7.50	26/06/2020	2	999	3	3	1	3.86	5.00	5.00	4.00	6.00	1.00	1.00	1.00	5.00	5.00	5.00	18	2	15.00	12.00	3.00	2	13986.00	2997.00	999	999	999	4995.00	999	999	999	999	999	5994.00	999	999	999	999	999
11732085645	2	1	4	6	Sales/student	2	1	1	7.00	25/06/2020	2	999	2	3	1	5.57	5.33	6.00	6.00	4.00	5.00	5.00	5.00	6.50	6.00	7.00	31	1	12.00	8.00	4.00	1	42.00	12.00	4	5	3	8.00	1	3	1	2	1	22.00	3	3	3	5	4
11732023134	1	4	1	999	Managing director	4	3	1	6.50	25/06/2020	2	999	5	5	1	5.71	5.67	6.00	6.00	5.00	5.50	6.00	5.00	6.00	6.00	6.00	21	1	6.00	6.00	0.00	1	55.00	12.00	4	4	4	18.00	4	4	3	3	4	25.00	4	5	5	2	5
11731962699	2	2	2	999	Sports Development Officer	1	1	1	7.00	25/06/2020	2	999	5	3	1	5.14	6.00	5.00	7.00	6.00	4.50	5.00	4.00	4.50	5.00	4.00	18	1	5.50	3.50	2.00	2	53.00	14.00	5	5	4	17.00	4	5	4	3	1	22.00	1	4	3	4	5
11731855876	2	6	1	2	Public Relations	2	1	1	5.50	25/06/2020	2	999	5	2	2	4.43	4.00	6.00	2.00	4.00	4.00	5.00	3.00	5.50	5.00	6.00	999	999	999.00	999.00	999.00	999	64.00	14.00	4	5	5	21.00	4	3	4	5	5	29.00	5	5	5	4	5
11731755542	1	5	2	2	Retired	2	1	1	7.50	25/06/2020	2	999	4	2	2	5.57	5.67	5.00	7.00	5.00	6.00	5.00	7.00	5.00	5.00	5.00	999	999	999.00	999.00	999.00	999	60.00	15.00	5	5	5	17.00	4	4	4	4	1	28.00	4	5	5	4	5
11731718736	2	4	1	2	Accountant	2	1	1	8.00	25/06/2020	2	999	5	4	2	3.29	5.00	5.00	5.00	5.00	2.50	4.00	1.00	1.50	1.00	2.00	999	999	999.00	999.00	999.00	999	47.00	12.00	4	4	4	14.00	2	2	4	5	1	21.00	3	4	5	1	4
11731669930	1	3	1	2	Teacher	2	1	2	9.00	25/06/2020	2	999	4	2	1	6.86	6.67	6.00	7.00	7.00	7.00	7.00	7.00	7.00	7.00	7.00	23	2	10.00	8.00	2.00	2	48.00	12.00	4	4	4	12.00	4	0	2	3	3	24.00	4	4	4	4	4
11731486062	1	4	1	2	Artisan Producer	4	1	1	6.00	25/06/2020	2	999	5	2	2	5.29	4.67	5.00	5.00	4.00	5.50	6.00	5.00	6.00	6.00	6.00	999	999	999.00	999.00	999.00	999	38.00	9.00	2	4	3	12.00	3	1	3	3	2	17.00	3	3	3	3	3
11731315628	1	2	1	2	Retail customer assistant	1	1	1	6.00	25/06/2020	2	999	7	1	2	6.57	6.00	6.00	7.00	5.00	7.00	7.00	7.00	7.00	7.00	7.00	999	999	999.00	999.00	999.00	999	13986.00	2997.00	999	999	999	4995.00	999	999	999	999	999	5994.00	999	999	999	999	999
11731294420	2	4	1	2	Charity worker	2	2	1	8.00	25/06/2020	2	999	5	2	2	5.00	5.33	5.00	6.00	5.00	4.00	4.00	4.00	5.50	6.00	5.00	999	999	999.00	999.00	999.00	999	55.00	12.00	4	4	4	19.00	4	4	4	3	4	24.00	4	4	4	4	4
11731265266	1	4	2	2	Manager	2	3	2	6.00	25/06/2020	2	999	6	5	2	1.14	1.33	1.00	2.00	1.00	1.00	1.00	1.00	1.00	1.00	1.00	999	999	999.00	999.00	999.00	999	13986.00	2997.00	999	999	999	4995.00	999	999	999	999	999	5994.00	999	999	999	999	999
11731252759	1	2	1	2	Property Development	1	4	1	7.00	25/06/2020	2	999	2	7	1	6.00	6.00	7.00	7.00	4.00	5.00	5.00	5.00	7.00	7.00	7.00	18	1	5.50	4.00	1.50	2	43.00	9.00	3	4	2	15.00	3	4	3	4	1	19.00	4	3	3	3	3
11731119071	2	2	1	6	Quality Assurance Specialist	2	2	2	7.50	25/06/2020	2	999	5	2	2	1.43	1.67	1.00	2.00	2.00	1.00	1.00	1.00	1.50	2.00	1.00	999	999	999.00	999.00	999.00	999	42.00	10.00	4	3	3	11.00	4	3	2	1	1	21.00	3	3	4	4	3
11731118308	1	2	1	2	British army officer	2	4	1	8.00	25/06/2020	2	999	3	5	1	5.29	6.33	7.00	5.00	7.00	3.50	5.00	2.00	5.50	6.00	5.00	8	1	4.00	4.00	0.00	1	44.00	12.00	4	4	4	7.00	3	3	0	1	0	25.00	5	4	5	4	5
11731039102	1	4	1	2	Unemployed due to health reasons	4	7	1	7.00	25/06/2020	1	Early March to late June	4	1	2	1.14	1.33	2.00	1.00	1.00	1.00	1.00	1.00	1.00	1.00	1.00	999	999	999.00	999.00	999.00	999	66.00	15.00	5	5	5	24.00	5	4	5	5	5	27.00	5	3	5	4	5
11731033211	1	2	1	2	Rugby player	1	1	1	7.50	25/06/2020	2	999	5	4	1	6.14	6.67	7.00	6.00	7.00	5.50	5.00	6.00	6.00	6.00	6.00	18	3	27.00	25.00	2.00	2	13986.00	2997.00	999	999	999	4995.00	999	999	999	999	999	5994.00	999	999	999	999	999
11730951252	2	3	1	2	Teacher	1	1	1	7.00	25/06/2020	2	999	3	3	2	3.86	2.67	2.00	4.00	2.00	3.50	4.00	3.00	6.00	5.00	7.00	999	999	999.00	999.00	999.00	999	65.00	14.00	5	5	4	22.00	5	4	5	4	4	29.00	4	5	5	5	5
11730910343	2	3	2	2	Podiatrist	2	1	1	8.00	25/06/2020	2	999	7	4	1	5.29	4.67	5.00	5.00	4.00	5.00	5.00	5.00	6.50	6.00	7.00	20	1	5.00	3.50	1.50	1	57.00	12.00	4	4	4	22.00	5	5	4	4	4	23.00	4	3	4	4	4
11730885652	2	5	1	2	Teacher	2	1	2	7.50	25/06/2020	2	999	4	3	2	1.29	1.00	1.00	1.00	1.00	1.00	1.00	1.00	2.00	2.00	2.00	999	999	999.00	999.00	999.00	999	48.00	14.00	5	5	4	13.00	5	5	1	1	1	21.00	1	2	5	3	5
11730884972	2	2	1	2	Pharmacist	1	1	2	6.50	25/06/2020	2	999	5	3	1	5.00	4.33	5.00	5.00	3.00	4.50	4.00	5.00	6.50	6.00	7.00	10	1	6.00	4.00	2.00	2	35.00	10.00	3	4	3	11.00	4	1	0	3	3	14.00	1	3	3	2	2
11730871167	1	4	2	8	Bank worker	2	1	1	8.50	25/06/2020	2	999	5	4	1	5.00	6.00	7.00	5.00	6.00	3.50	3.00	4.00	5.00	3.00	7.00	20	1	9.00	9.00	0.00	1	48.00	10.00	4	4	2	12.00	4	0	2	4	2	26.00	4	5	5	4	4
11730861460	2	2	1	2	Teacher	2	1	1	9.00	25/06/2020	2	999	4	2	2	2.57	2.00	2.00	3.00	1.00	1.00	1.00	1.00	5.00	5.00	5.00	999	999	999.00	999.00	999.00	999	68.00	15.00	5	5	5	23.00	5	5	5	4	4	30.00	5	5	5	5	5
11730840813	1	2	1	2	Teacher	1	2	1	8.00	25/06/2020	2	999	5	4	2	4.29	4.33	4.00	4.00	5.00	4.00	4.00	4.00	4.50	4.00	5.00	999	999	999.00	999.00	999.00	999	40.00	9.00	3	3	3	13.00	3	3	2	4	1	18.00	3	4	2	3	3
11730826551	1	1	1	2	Student	1	4	2	8.50	25/06/2020	2	999	4	5	1	5.43	6.33	7.00	6.00	6.00	4.00	4.00	4.00	5.50	6.00	5.00	18	2	11.50	10.00	1.50	2	43.00	11.00	4	4	3	14.00	3	4	2	3	2	18.00	3	3	2	3	4
11730809485	1	2	1	2	Architect	1	1	1	7.50	25/06/2020	2	999	4	4	1	5.86	6.00	6.00	7.00	5.00	5.50	5.00	6.00	6.00	7.00	5.00	20	1	6.00	5.00	1.00	1	39.00	8.00	3	3	2	12.00	2	3	2	3	2	19.00	3	1	4	4	4
11730755063	2	2	1	6	Call centre NHS helpline	1	2	1	6.50	25/06/2020	2	999	5	4	2	4.29	4.67	4.00	5.00	5.00	2.00	2.00	2.00	6.00	6.00	6.00	999	999	999.00	999.00	999.00	999	32.00	6.00	3	2	1	10.00	3	3	0	3	1	16.00	3	3	4	2	2
11730647810	2	3	1	3, 6	call centre consultant	2	3	1	4.50	25/06/2020	1	18/3/2020 - present	5	2	2	1.00	1.00	1.00	1.00	1.00	1.00	1.00	1.00	1.00	1.00	1.00	999	999	999.00	999.00	999.00	999	10.00	2.00	1	1	0	2.00	0	0	0	1	1	6.00	1	1	2	1	1
11730633624	2	2	1	6, 6	Student	1	1	2	8.00	25/06/2020	2	999	5	6	1	5.86	6.00	5.00	7.00	6.00	5.00	5.00	5.00	6.50	7.00	6.00	18	2	6.00	4.00	2.00	2	40.00	10.00	4	3	3	11.00	3	0	3	3	2	19.00	3	4	4	3	2
11730593201	1	2	1	999	Marketing Assistant	1	6	1	6.00	25/06/2020	2	999	4	2	2	4.14	4.00	4.00	5.00	3.00	3.00	3.00	3.00	5.50	5.00	6.00	999	999	999.00	999.00	999.00	999	26.00	6.00	3	2	1	6.00	1	3	0	1	1	14.00	2	3	3	3	2
11730468611	1	2	1	2	Graduate	1	6	2	9.50	25/06/2020	2	999	3	5	1	5.00	4.33	4.00	4.00	5.00	6.00	7.00	5.00	5.00	5.00	5.00	18	1	3.00	2.00	1.00	2	43.00	9.00	4	3	2	10.00	0	5	0	3	2	24.00	5	3	5	4	5
11730438922	1	2	1	2	Accountant	1	1	2	7.50	25/06/2020	2	999	2	7	2	4.57	4.33	4.00	5.00	4.00	4.00	4.00	4.00	5.50	7.00	4.00	999	999	999.00	999.00	999.00	999	41.00	12.00	4	4	4	10.00	3	3	1	3	0	19.00	4	4	3	0	5
11730434631	2	2	1	2	Student	1	4	1	7.50	25/06/2020	2	999	5	6	2	4.14	4.67	5.00	5.00	4.00	3.00	4.00	2.00	4.50	5.00	4.00	999	999	999.00	999.00	999.00	999	51.00	11.00	4	4	3	13.00	3	3	3	3	1	27.00	4	4	5	5	5
11730428570	2	3	1	2	Movement Therapist / dance fitness instructor	2	1	2	8.50	25/06/2020	2	999	5	2	1	6.43	6.00	6.00	7.00	5.00	7.00	7.00	7.00	6.50	6.00	7.00	4	1	6.00	6.00	0.00	1	44.00	11.00	4	4	3	12.00	3	2	3	1	3	21.00	4	3	4	4	3
11730424767	2	5	1	2	University chaplain	2	1	2	7.50	25/06/2020	2	999	5	4	2	1.14	1.00	1.00	1.00	1.00	1.50	2.00	1.00	1.00	1.00	1.00	999	999	999.00	999.00	999.00	999	51.00	12.00	4	5	3	14.00	4	5	0	4	1	25.00	3	3	4	5	5
11730412259	2	2	1	2	Clinical Healthcare Scientist	2	1	1	7.50	25/06/2020	2	999	5	2	2	2.86	2.33	1.00	5.00	1.00	1.50	2.00	1.00	5.00	5.00	5.00	999	999	999.00	999.00	999.00	999	62.00	15.00	5	5	5	20.00	5	5	4	3	3	27.00	5	5	5	3	4
11730360315	2	2	1	2	Teacher	2	1	2	8.00	25/06/2020	2	999	6	2	1	7.00	7.00	7.00	7.00	7.00	7.00	7.00	7.00	7.00	7.00	7.00	10	1	4.00	2.00	2.00	2	62.00	12.00	4	4	4	23.00	4	4	5	5	5	27.00	4	4	5	5	4
11730263619	1	2	1	2	Investment Bank Analyst	1	2	2	7.00	25/06/2020	2	999	4	4	1	5.14	4.67	6.00	5.00	3.00	5.00	5.00	5.00	6.00	6.00	6.00	18	1	2.00	0.00	2.00	2	54.00	13.00	5	4	4	16.00	4	4	4	4	0	25.00	5	3	5	4	4
11730261402	1	2	1	2	Army officer	1	4	1	8.00	25/06/2020	2	999	4	7	1	6.00	6.67	7.00	7.00	6.00	5.50	5.00	6.00	5.50	5.00	6.00	18	1	11.00	10.00	1.00	2	63.00	15.00	5	5	5	19.00	5	5	4	1	4	29.00	5	4	5	5	5
11730251589	1	3	2	999	Football coach	2	3	1	6.00	25/06/2020	2	999	5	4	2	4.57	3.67	4.00	4.00	3.00	5.00	5.00	5.00	5.50	6.00	5.00	999	999	999.00	999.00	999.00	999	20.00	7.00	2	3	2	7.00	2	2	0	3	0	6.00	0	1	2	1	1
11730178620	1	2	2	2	Finance	1	5	1	7.50	25/06/2020	1	13/3/2020 - 27/3/2020	5	3	2	4.43	5.00	5.00	5.00	5.00	3.50	3.00	4.00	4.50	5.00	4.00	999	999	999.00	999.00	999.00	999	49.00	12.00	4	4	4	16.00	2	4	2	4	4	21.00	4	4	4	1	4
11730157942	1	2	1	2	Personal trainer	1	1	1	7.00	25/06/2020	2	999	5	5	1	6.86	6.67	7.00	7.00	6.00	7.00	7.00	7.00	7.00	7.00	7.00	18	3	16.50	12.00	4.50	2	46.00	11.00	4	4	3	11.00	1	5	1	3	1	24.00	4	4	4	3	5
11730143501	1	2	1	999	Optometrist	1	1	1	7.50	25/06/2020	2	999	4	3	1	6.14	7.00	7.00	7.00	7.00	6.00	6.00	6.00	5.00	5.00	5.00	20	2	10.00	9.00	1.00	1	55.00	12.00	4	4	4	20.00	4	4	4	4	4	23.00	4	4	3	4	4
11730137917	2	5	1	2	Sports massage therapist	1	3	2	6.50	25/06/2020	2	999	4	1	2	2.86	2.00	2.00	2.00	2.00	3.00	3.00	3.00	4.00	4.00	4.00	999	999	999.00	999.00	999.00	999	41.00	12.00	4	4	4	8.00	3	1	0	3	1	21.00	4	4	4	1	4
11730134008	1	4	2	2	Financial services	2	1	2	7.00	25/06/2020	2	999	5	4	2	1.86	2.67	2.00	5.00	1.00	1.50	2.00	1.00	1.00	1.00	1.00	999	999	999.00	999.00	999.00	999	58.00	14.00	5	5	4	16.00	4	4	3	3	2	28.00	4	5	5	4	5
11730040378	2	2	1	2	Actuary	1	4	1	8.50	25/06/2020	2	999	4	4	2	3.57	4.67	4.00	5.00	5.00	2.00	2.00	2.00	3.50	5.00	2.00	999	999	999.00	999.00	999.00	999	51.00	13.00	4	5	4	15.00	4	2	3	4	2	23.00	4	5	4	2	4
11730035896	2	2	1	3, 6	Student	1	2	2	7.50	25/06/2020	2	999	4	3	2	2.14	1.67	1.00	1.00	3.00	1.50	2.00	1.00	3.50	3.00	4.00	999	999	999.00	999.00	999.00	999	27.00	8.00	3	3	2	7.00	2	1	1	2	1	12.00	1	1	3	2	3
11730011081	1	2	1	2	IT Technician	1	2	2	7.00	25/06/2020	2	999	4	3	2	3.14	2.67	2.00	2.00	4.00	4.00	5.00	3.00	3.00	1.00	5.00	999	999	999.00	999.00	999.00	999	13986.00	2997.00	999	999	999	4995.00	999	999	999	999	999	5994.00	999	999	999	999	999
11729996145	1	2	1	2	Customer Advisor	1	1	2	5.00	25/06/2020	2	999	5	5	1	6.00	4.67	4.00	5.00	5.00	7.00	7.00	7.00	7.00	7.00	7.00	23	1	4.50	3.00	1.50	2	22.00	9.00	3	3	3	3.00	2	0	0	1	0	10.00	1	1	2	2	2
11729939851	2	7	1	2	Dietitian Retired	5	2	1	6.00	25/06/2020	2	999	5	5	2	1.43	2.00	1.00	1.00	4.00	1.00	1.00	1.00	1.00	1.00	1.00	999	999	999.00	999.00	999.00	999	50.00	12.00	4	4	4	14.00	4	5	0	4	1	24.00	4	5	5	0	5
11729857079	1	2	1	2	Hgv mechanic	1	3	2	7.00	25/06/2020	2	999	5	6	1	5.43	5.00	5.00	5.00	5.00	6.00	6.00	6.00	5.50	6.00	5.00	18	1	6.00	4.00	2.00	2	61.00	15.00	5	5	5	21.00	5	5	4	5	2	25.00	5	3	5	2	5
11729605387	2	4	1	2	Project Coordinator	2	1	2	6.50	25/06/2020	2	999	4	5	2	2.00	2.33	1.00	1.00	5.00	2.50	2.00	3.00	1.00	1.00	1.00	999	999	999.00	999.00	999.00	999	20.00	1.00	0	1	0	9.00	0	0	2	5	2	10.00	4	0	2	0	4
11729586898	2	4	2	2	Architect	2	1	1	8.00	25/06/2020	2	999	5	4	1	5.57	5.67	6.00	6.00	5.00	5.00	5.00	5.00	6.00	6.00	6.00	21	1	20.00	20.00	0.00	1	41.00	14.00	5	5	4	10.00	2	3	1	2	2	17.00	2	4	4	1	4
11729574834	2	4	1	999	Manager	2	3	1	6.00	25/06/2020	2	999	4	5	2	2.86	2.67	1.00	5.00	2.00	5.00	5.00	5.00	1.00	1.00	1.00	999	999	999.00	999.00	999.00	999	60.00	11.00	4	4	3	19.00	4	4	4	4	3	30.00	5	5	5	5	5
11729473732	2	6	1	2	Retired	4	1	1	7.00	25/06/2020	1	20/3/2020 - 6/7/2020	6	2	2	999.00	999.00	999.00	999.00	999.00	999.00	999.00	999.00	999.00	999.00	999.00	999	999	999.00	999.00	999.00	999	50.00	12.00	4	4	4	16.00	4	4	1	4	3	22.00	3	4	4	3	4
11729433749	2	3	1	2	Staff Wellbeing	2	4	1	6.50	25/06/2020	2	999	5	2	2	999.00	999.00	999.00	999.00	999.00	999.00	999.00	999.00	999.00	999.00	999.00	999	999	999.00	999.00	999.00	999	46.00	10.00	3	4	3	14.00	2	4	3	3	2	22.00	4	4	4	4	3
11729335540	2	1	1	2	Coach	1	1	2	8.50	25/06/2020	2	999	3	5	1	4.86	5.33	5.00	6.00	5.00	4.00	4.00	4.00	5.00	5.00	5.00	23	1	6.00	3.00	3.00	2	52.00	11.00	4	4	3	18.00	2	4	5	4	3	23.00	4	3	5	4	3
11729308222	2	4	1	2	Careers Consultant	2	2	1	7.50	25/06/2020	2	999	4	4	2	999.00	999.00	999.00	999.00	999.00	999.00	999.00	999.00	999.00	999.00	999.00	999	999	999.00	999.00	999.00	999	54.00	12.00	4	4	4	18.00	4	3	3	4	4	24.00	4	4	5	3	4
11729272454	1	3	1	2	Doctor	2	1	2	7.00	25/06/2020	1	30/5/2020 - 6/6/2020	5	2	1	5.57	5.67	6.00	7.00	4.00	5.50	5.00	6.00	5.50	5.00	6.00	20	1	8.00	8.00	0.00	1	53.00	12.00	4	5	3	19.00	4	3	4	3	5	22.00	3	4	5	4	2
11729267341	2	2	1	8	Researcher	2	3	1	8.00	25/06/2020	2	999	4	1	1	3.86	4.67	5.00	5.00	4.00	2.00	2.00	2.00	4.50	5.00	4.00	20	1	3.50	3.50	0.00	1	38.00	7.00	2	3	2	7.00	1	2	2	2	0	24.00	3	3	5	4	5
11729226855	2	5	2	2	Teacher	2	1	1	8.00	25/06/2020	2	999	5	3	2	999.00	999.00	999.00	999.00	999.00	999.00	999.00	999.00	999.00	999.00	999.00	999	999	999.00	999.00	999.00	999	65.00	13.00	4	5	4	22.00	4	5	5	4	4	30.00	5	5	5	5	5
11729143975	1	2	1	2	Postgrad student	1	1	1	8.50	25/06/2020	2	999	4	6	1	5.00	6.67	7.00	6.00	7.00	3.50	4.00	3.00	4.00	3.00	5.00	16	3	10.00	9.00	1.00	1	45.00	11.00	3	4	4	15.00	5	4	3	3	0	19.00	3	4	4	3	3
11729143497	1	3	1	2	Police officer	2	1	2	6.00	25/06/2020	2	999	0	5	1	5.71	6.33	6.00	7.00	6.00	4.00	3.00	5.00	6.50	7.00	6.00	21	1	9.00	9.00	0.00	1	43.00	12.00	4	5	3	15.00	5	4	3	1	2	16.00	3	3	2	3	3
11729119039	1	4	1	2	People Development Partner	2	1	2	7.50	25/06/2020	2	999	3	4	2	999.00	999.00	999.00	999.00	999.00	999.00	999.00	999.00	999.00	999.00	999.00	999	999	999.00	999.00	999.00	999	39.00	9.00	3	3	3	9.00	3	1	1	3	1	21.00	3	4	4	3	4
11729114956	2	3	1	2	Social worker	2	1	1	7.00	25/06/2020	2	999	4	4	2	999.00	999.00	999.00	999.00	999.00	999.00	999.00	999.00	999.00	999.00	999.00	999	999	999.00	999.00	999.00	999	55.00	15.00	5	5	5	15.00	5	3	1	4	2	25.00	5	4	5	1	5
11729105834	2	3	2	2	Bank employee	1	1	1	8.00	25/06/2020	2	999	3	4	1	6.29	6.67	6.00	7.00	7.00	6.50	7.00	6.00	5.50	6.00	5.00	20	1	10.00	9.00	1.00	1	13986.00	2997.00	999	999	999	4995.00	999	999	999	999	999	5994.00	999	999	999	999	999
11729096544	2	5	2	2	Safeguarding professional	2	3	1	6.00	25/06/2020	2	999	7	2	2	999.00	999.00	999.00	999.00	999.00	999.00	999.00	999.00	999.00	999.00	999.00	999	999	999.00	999.00	999.00	999	41.00	13.00	4	5	4	6.00	2	2	0	1	1	22.00	3	4	4	3	4
11729079803	2	4	1	2	Office administrator	1	1	1	8.50	25/06/2020	2	999	4	2	1	6.14	6.00	6.00	6.00	6.00	6.50	6.00	7.00	6.00	7.00	5.00	20	1	8.50	8.50	0.00	1	26.00	10.00	3	4	3	7.00	2	2	1	1	1	9.00	1	2	1	3	1
11729032609	2	3	1	6	Scientist	2	1	2	6.50	25/06/2020	2	999	5	2	1	6.14	6.00	6.00	6.00	6.00	6.00	6.00	6.00	6.50	6.00	7.00	21	1	9.00	8.00	1.00	1	36.00	12.00	4	4	4	14.00	4	2	4	3	1	10.00	1	1	2	3	3
11728983359	2	5	1	2	Nurse	4	1	2	7.00	25/06/2020	2	999	5	2	2	999.00	999.00	999.00	999.00	999.00	999.00	999.00	999.00	999.00	999.00	999.00	999	999	999.00	999.00	999.00	999	46.00	12.00	4	4	4	13.00	3	3	2	3	2	21.00	3	4	4	3	4
11728738530	1	3	2	2	Product Development manager	2	1	1	7.00	25/06/2020	2	999	5	4	1	6.29	6.33	6.00	7.00	6.00	7.00	7.00	7.00	5.50	6.00	5.00	20	1	15.00	15.00	0.00	1	51.00	9.00	2	5	2	15.00	0	0	5	5	5	27.00	4	5	4	5	5
11728621567	2	4	1	3, 6	Don't work	4	3	1	2.00	25/06/2020	2	999	5	2	1	5.71	5.67	7.00	6.00	4.00	6.00	7.00	5.00	5.50	4.00	7.00	21	1	8.00	7.00	1.00	2	31.00	8.00	1	4	3	2.00	0	0	1	1	0	21.00	3	5	4	5	0
11728300403	1	1	1	2	Student	1	1	1	8.00	25/06/2020	2	999	3	3	1	5.14	6.00	7.00	7.00	4.00	5.00	5.00	5.00	4.00	3.00	5.00	28	2	15.00	15.00	0.00	1	52.00	12.00	4	4	4	17.00	4	4	4	3	2	23.00	4	3	3	4	5
11727977186	1	2	1	2	Student	1	1	2	9.00	24/06/2020	2	999	5	6	1	6.00	6.33	7.00	7.00	5.00	6.00	6.00	6.00	5.50	6.00	5.00	21	1	11.00	10.00	1.00	1	65.00	13.00	4	5	4	25.00	5	5	5	5	5	27.00	5	4	5	3	5
11727974428	1	1	2	2	Student	1	1	1	7.00	24/06/2020	2	999	5	4	1	6.43	6.67	7.00	6.00	7.00	6.00	6.00	6.00	6.50	7.00	6.00	11	2	6.50	4.50	2.00	2	56.00	12.00	4	3	5	21.00	4	5	5	4	3	23.00	5	5	5	1	3
11727973018	2	3	1	2	Teacher	2	2	2	8.50	24/06/2020	2	999	5	2	1	4.00	3.33	3.00	5.00	2.00	2.50	2.00	3.00	6.50	6.00	7.00	18	1	7.00	4.50	2.50	2	33.00	11.00	3	4	4	9.00	3	3	0	3	0	13.00	1	1	3	1	4
11727957789	2	6	1	2	Housewife	2	1	1	6.50	24/06/2020	2	999	4	2	2	999.00	999.00	999.00	999.00	999.00	999.00	999.00	999.00	999.00	999.00	999.00	999	999	999.00	999.00	999.00	999	39.00	14.00	4	5	5	4.00	0	0	0	3	1	21.00	3	4	4	3	4
11727932674	2	3	1	3, 6	Teacher	4	1	1	5.00	24/06/2020	2	999	5	1	2	999.00	999.00	999.00	999.00	999.00	999.00	999.00	999.00	999.00	999.00	999.00	999	999	999.00	999.00	999.00	999	11.00	2.00	1	1	0	3.00	1	0	0	1	1	6.00	1	2	1	0	1
11727916686	2	6	1	2	Self employed	2	1	1	5.50	24/06/2020	2	999	5	2	2	999.00	999.00	999.00	999.00	999.00	999.00	999.00	999.00	999.00	999.00	999.00	999	999	999.00	999.00	999.00	999	65.00	15.00	5	5	5	21.00	5	5	4	4	3	29.00	5	5	5	4	5
11727891688	2	3	1	3, 6	Support worker - charity	1	3	2	7.00	24/06/2020	2	999	3	1	2	999.00	999.00	999.00	999.00	999.00	999.00	999.00	999.00	999.00	999.00	999.00	999	999	999.00	999.00	999.00	999	26.00	4.00	2	2	0	12.00	3	2	0	4	3	10.00	0	1	2	2	3
11727890957	1	3	2	2	Strength and Conditioning Coach	1	2	2	6.00	24/06/2020	2	999	3	1	1	6.14	6.33	7.00	6.00	6.00	7.00	7.00	7.00	5.00	5.00	5.00	18	1	5.50	4.00	1.50	2	48.00	10.00	3	4	3	18.00	4	4	3	4	3	20.00	4	4	2	3	4
11727879631	1	7	1	999	Retired	2	2	1	8.50	24/06/2020	2	999	5	2	1	5.29	5.33	5.00	6.00	5.00	5.50	6.00	5.00	5.00	6.00	4.00	21	1	11.00	10.00	1.00	1	53.00	11.00	4	4	3	16.00	2	4	2	4	4	26.00	4	4	5	4	5
11727849618	2	5	1	999	Teacher	1	1	1	8.00	24/06/2020	2	999	4	3	2	999.00	999.00	999.00	999.00	999.00	999.00	999.00	999.00	999.00	999.00	999.00	999	999	999.00	999.00	999.00	999	62.00	14.00	5	5	4	19.00	5	4	3	4	3	29.00	5	5	5	5	5
11727849503	1	4	1	8	Researcher	2	2	2	7.00	24/06/2020	1	10/3/2020 - 10/6/2020	5	5	1	6.00	6.67	7.00	7.00	6.00	5.50	6.00	5.00	5.50	4.00	7.00	28	1	5.00	5.00	0.00	1	55.00	14.00	5	5	4	13.00	5	5	0	3	0	28.00	5	4	5	5	4
11727844080	2	2	1	2	Auditor	1	1	2	6.00	24/06/2020	2	999	7	2	1	6.29	6.33	7.00	7.00	5.00	6.00	5.00	7.00	6.50	6.00	7.00	10	1	6.50	5.00	1.50	2	63.00	12.00	3	5	4	23.00	5	5	5	4	4	28.00	4	4	5	5	5
11727821686	1	4	2	2	Youth & Community Worker	2	3	1	6.00	24/06/2020	2	999	7	5	2	999.00	999.00	999.00	999.00	999.00	999.00	999.00	999.00	999.00	999.00	999.00	999	999	999.00	999.00	999.00	999	66.00	15.00	5	5	5	21.00	5	5	4	4	3	30.00	5	5	5	5	5
11727812205	1	4	1	3, 6	Civil service	2	1	2	7.00	24/06/2020	1	March 2020 onwards	5	4	2	999.00	999.00	999.00	999.00	999.00	999.00	999.00	999.00	999.00	999.00	999.00	999	999	999.00	999.00	999.00	999	20.00	6.00	2	2	2	9.00	1	1	0	3	4	5.00	1	0	2	1	1
11727806297	1	4	1	2	Accountant	4	3	1	8.50	24/06/2020	2	999	5	3	1	5.57	5.67	5.00	6.00	6.00	5.50	6.00	5.00	5.50	5.00	6.00	28	1	10.00	8.00	2.00	1	49.00	9.00	3	3	3	18.00	3	4	3	5	3	22.00	3	4	5	4	4
11727798650	1	3	1	2	Engineering Technician	2	1	1	7.50	24/06/2020	2	999	5	5	1	3.00	3.67	5.00	4.00	2.00	2.00	2.00	2.00	3.00	2.00	4.00	21	1	5.00	4.00	1.00	1	44.00	15.00	5	5	5	9.00	4	5	0	0	0	20.00	2	1	5	2	5
11727797513	2	4	1	2	PE teacher	2	1	2	8.00	24/06/2020	2	999	5	3	2	999.00	999.00	999.00	999.00	999.00	999.00	999.00	999.00	999.00	999.00	999.00	999	999	999.00	999.00	999.00	999	44.00	11.00	4	4	3	15.00	3	1	4	4	3	18.00	5	2	4	1	3
11727795355	2	4	1	2	Engineer	2	2	1	7.50	24/06/2020	2	999	5	6	1	5.86	6.00	6.00	6.00	6.00	5.50	5.00	6.00	6.00	6.00	6.00	21	2	8.50	7.50	1.00	1	58.00	15.00	5	5	5	16.00	4	4	2	3	3	27.00	5	5	5	4	4
11727784405	1	4	1	999	retail	2	1	1	8.50	24/06/2020	2	999	4	3	1	5.29	6.00	6.00	6.00	6.00	5.00	5.00	5.00	4.50	4.00	5.00	21	1	11.00	10.00	1.00	1	15.00	3.00	2	1	0	0.00	0	0	0	0	0	12.00	2	2	2	2	4
11727781462	1	4	1	2	Bid Manager	2	1	2	7.00	24/06/2020	2	999	5	3	1	4.14	5.00	5.00	5.00	5.00	2.00	2.00	2.00	5.00	5.00	5.00	10	1	3.00	1.00	2.00	2	40.00	11.00	4	4	3	10.00	3	3	1	3	0	19.00	3	3	4	4	4
11727758943	2	4	1	2	Engineer	2	2	1	7.50	24/06/2020	2	999	5	6	1	999.00	999.00	999.00	999.00	999.00	999.00	999.00	999.00	999.00	999.00	999.00	999	999	999.00	999.00	999.00	999	13986.00	2997.00	999	999	999	4995.00	999	999	999	999	999	5994.00	999	999	999	999	999
11727749335	1	5	1	2	Business Analyst	4	1	1	6.50	24/06/2020	2	999	5	3	1	4.29	5.00	5.00	6.00	4.00	3.50	2.00	5.00	4.00	4.00	4.00	21	1	7.50	6.00	1.50	1	52.00	14.00	5	5	4	12.00	4	5	1	1	1	26.00	3	3	5	5	5
11727737343	1	4	1	999	Hgvs driver	1	1	1	7.00	24/06/2020	2	999	5	3	1	5.86	6.33	7.00	7.00	5.00	5.50	5.00	6.00	5.50	6.00	5.00	21	2	10.00	9.00	1.00	1	50.00	10.00	3	4	3	20.00	3	5	4	4	4	20.00	3	3	4	3	3
11727721424	1	4	2	2	Accountant	2	2	1	7.50	24/06/2020	2	999	3	5	1	4.86	6.67	7.00	7.00	6.00	4.50	5.00	4.00	2.50	1.00	4.00	5	1	13.00	11.00	2.00	1	62.00	15.00	5	5	5	18.00	5	4	4	4	1	29.00	5	5	5	4	5
11727718885	1	2	2	2	Civil servant	2	2	1	6.50	24/06/2020	2	999	3	3	1	4.43	6.00	7.00	6.00	5.00	2.50	2.00	3.00	4.00	3.00	5.00	7	2	7.50	6.00	1.50	2	46.00	12.00	4	4	4	8.00	3	2	0	2	1	26.00	4	4	5	5	3
11727697740	2	3	2	2	Engineer	1	2	1	8.00	24/06/2020	2	999	5	1	2	999.00	999.00	999.00	999.00	999.00	999.00	999.00	999.00	999.00	999.00	999.00	999	999	999.00	999.00	999.00	999	35.00	10.00	3	4	3	7.00	2	1	1	2	1	18.00	2	4	4	2	4
11727694942	2	4	1	999	Procurement Manager	1	1	1	5.00	24/06/2020	2	999	6	3	2	999.00	999.00	999.00	999.00	999.00	999.00	999.00	999.00	999.00	999.00	999.00	999	999	999.00	999.00	999.00	999	65.00	15.00	5	5	5	21.00	4	5	4	4	4	29.00	5	4	5	5	5
11727690159	2	3	1	2	Local government	2	1	1	5.00	24/06/2020	2	999	4	3	2	999.00	999.00	999.00	999.00	999.00	999.00	999.00	999.00	999.00	999.00	999.00	999	999	999.00	999.00	999.00	999	46.00	9.00	3	3	3	15.00	3	3	3	3	3	22.00	4	5	3	3	4
11727689146	1	3	1	2	Marketing	2	1	1	7.00	24/06/2020	2	999	5	2	1	999.00	999.00	999.00	999.00	999.00	999.00	999.00	999.00	999.00	999.00	999.00	999	999	999.00	999.00	999.00	999	13986.00	2997.00	999	999	999	4995.00	999	999	999	999	999	5994.00	999	999	999	999	999
11727681151	2	3	1	2	Gp	2	1	1	7.00	24/06/2020	2	999	4	5	2	999.00	999.00	999.00	999.00	999.00	999.00	999.00	999.00	999.00	999.00	999.00	999	999	999.00	999.00	999.00	999	13986.00	2997.00	999	999	999	4995.00	999	999	999	999	999	5994.00	999	999	999	999	999
11727654649	2	4	1	2	Lecturer	2	1	1	7.00	24/06/2020	2	999	4	5	2	999.00	999.00	999.00	999.00	999.00	999.00	999.00	999.00	999.00	999.00	999.00	999	999	999.00	999.00	999.00	999	40.00	10.00	3	4	3	10.00	3	4	0	3	0	20.00	0	5	4	3	4
11727651044	2	2	1	2	Stay at home mum	2	1	2	5.00	24/06/2020	2	999	5	4	2	999.00	999.00	999.00	999.00	999.00	999.00	999.00	999.00	999.00	999.00	999.00	999	999	999.00	999.00	999.00	999	28.00	8.00	3	3	2	11.00	1	2	0	4	4	9.00	1	0	3	1	2
11727546515	2	3	1	2	Civil servant	2	2	2	6.50	24/06/2020	2	999	4	4	1	4.71	6.00	6.00	6.00	6.00	1.50	1.00	2.00	6.00	5.00	7.00	17	1	7.00	6.00	1.00	2	57.00	15.00	5	5	5	17.00	4	5	2	4	2	25.00	3	4	5	5	4
11727503606	2	5	2	999	Teacher	2	1	1	7.00	24/06/2020	2	999	5	2	2	999.00	999.00	999.00	999.00	999.00	999.00	999.00	999.00	999.00	999.00	999.00	999	999	999.00	999.00	999.00	999	55.00	12.00	4	4	4	19.00	4	4	4	3	4	24.00	4	4	4	3	5
11727498360	1	4	1	2	Gardener Greenkeeper	2	1	1	7.50	24/06/2020	2	999	4	4	1	3.71	4.67	5.00	5.00	4.00	3.50	4.00	3.00	2.50	2.00	3.00	16	1	11.50	10.00	1.50	1	54.00	15.00	5	5	5	12.00	4	5	1	1	1	27.00	4	5	4	4	5
11727469823	2	3	2	2	Mental health nurse	2	1	1	8.50	24/06/2020	2	999	6	6	2	999.00	999.00	999.00	999.00	999.00	999.00	999.00	999.00	999.00	999.00	999.00	999	999	999.00	999.00	999.00	999	66.00	14.00	4	5	5	23.00	5	5	4	4	5	29.00	5	5	5	4	5
11727397057	1	5	2	2	Civil service	2	3	1	7.00	24/06/2020	2	999	4	3	2	999.00	999.00	999.00	999.00	999.00	999.00	999.00	999.00	999.00	999.00	999.00	999	999	999.00	999.00	999.00	999	45.00	9.00	3	3	3	16.00	3	3	3	4	3	20.00	3	3	4	4	3
11727353844	1	4	1	2	Accountant	1	1	1	7.50	24/06/2020	2	999	5	2	2	999.00	999.00	999.00	999.00	999.00	999.00	999.00	999.00	999.00	999.00	999.00	999	999	999.00	999.00	999.00	999	37.00	11.00	3	4	4	12.00	3	4	2	2	1	14.00	1	4	4	1	2
11727274330	2	5	2	2	Speech and language therapist	2	3	1	7.00	24/06/2020	2	999	4	5	2	999.00	999.00	999.00	999.00	999.00	999.00	999.00	999.00	999.00	999.00	999.00	999	999	999.00	999.00	999.00	999	59.00	13.00	4	5	4	19.00	5	4	3	4	3	27.00	4	4	4	5	5
11727219047	2	2	1	2	Teacher	1	1	2	8.00	24/06/2020	2	999	5	5	2	999.00	999.00	999.00	999.00	999.00	999.00	999.00	999.00	999.00	999.00	999.00	999	999	999.00	999.00	999.00	999	63.00	14.00	4	5	5	23.00	5	5	5	4	4	26.00	4	5	5	3	4
11727169511	2	4	1	2	Finance	2	1	1	5.00	24/06/2020	2	999	4	3	2	999.00	999.00	999.00	999.00	999.00	999.00	999.00	999.00	999.00	999.00	999.00	999	999	999.00	999.00	999.00	999	42.00	10.00	4	3	3	7.00	4	1	0	1	1	25.00	4	5	3	4	5
11727168797	1	2	1	2	Semi professional footballer, recruitment consultant	2	1	2	7.50	24/06/2020	2	999	7	4	1	5.86	5.67	7.00	6.00	4.00	5.50	6.00	5.00	6.50	7.00	6.00	23	2	17.00	14.00	3.00	2	34.00	9.00	3	3	3	12.00	1	2	5	3	1	13.00	2	1	5	1	3
11727099125	1	2	1	2	Sports coach	2	1	2	6.50	24/06/2020	2	999	5	3	1	6.57	6.33	7.00	7.00	5.00	7.00	7.00	7.00	6.50	7.00	6.00	23	2	9.50	8.00	1.50	2	59.00	12.00	4	5	3	20.00	4	4	4	4	4	27.00	4	4	5	4	5
11727090447	1	6	1	999	Manager	2	2	1	7.00	24/06/2020	2	999	4	5	2	999.00	999.00	999.00	999.00	999.00	999.00	999.00	999.00	999.00	999.00	999.00	999	999	999.00	999.00	999.00	999	56.00	15.00	5	5	5	15.00	3	4	1	5	2	26.00	5	5	5	1	5
11727065611	2	3	1	2	Project manager	2	2	1	5.00	24/06/2020	2	999	5	4	1	5.00	5.67	6.00	6.00	5.00	3.50	3.00	4.00	5.50	5.00	6.00	4	1	6.00	6.00	0.00	1	54.00	13.00	4	5	4	18.00	3	5	2	5	3	23.00	4	4	4	3	4
11727052293	2	5	1	2	Lecturer	5	1	1	5.50	24/06/2020	2	999	7	3	2	999.00	999.00	999.00	999.00	999.00	999.00	999.00	999.00	999.00	999.00	999.00	999	999	999.00	999.00	999.00	999	53.00	10.00	3	3	4	17.00	3	5	4	4	1	26.00	4	5	5	4	5
11727039103	2	6	1	2	Retired District Nurse	2	1	1	6.00	24/06/2020	2	999	7	2	2	999.00	999.00	999.00	999.00	999.00	999.00	999.00	999.00	999.00	999.00	999.00	999	999	999.00	999.00	999.00	999	58.00	15.00	5	5	5	14.00	4	4	3	3	0	29.00	5	5	5	5	5
11727034177	1	3	1	2	Professional football coach	2	1	2	6.50	24/06/2020	2	999	5	2	2	999.00	999.00	999.00	999.00	999.00	999.00	999.00	999.00	999.00	999.00	999.00	999	999	999.00	999.00	999.00	999	55.00	12.00	4	4	4	17.00	3	3	4	4	3	26.00	4	3	5	5	4
11727010814	1	3	4	3, 6	Soccer coach	3	3	2	8.00	24/06/2020	2	999	4	4	2	999.00	999.00	999.00	999.00	999.00	999.00	999.00	999.00	999.00	999.00	999.00	999	999	999.00	999.00	999.00	999	21.00	3.00	1	1	1	6.00	1	3	0	1	1	12.00	2	1	1	3	5
11726793336	2	5	1	8	It consultant	2	1	2	7.00	24/06/2020	2	999	4	4	2	999.00	999.00	999.00	999.00	999.00	999.00	999.00	999.00	999.00	999.00	999.00	999	999	999.00	999.00	999.00	999	33.00	8.00	3	3	2	8.00	2	2	1	2	1	17.00	3	4	4	2	3
11726680426	2	4	1	2	Home maker	2	1	2	8.00	24/06/2020	2	999	4	3	2	999.00	999.00	999.00	999.00	999.00	999.00	999.00	999.00	999.00	999.00	999.00	999	999	999.00	999.00	999.00	999	53.00	15.00	5	5	5	16.00	3	3	3	4	3	22.00	4	4	4	3	3
11726518253	2	2	6	999	Student	1	1	1	8.00	24/06/2020	1	March - June	5	3	2	999.00	999.00	999.00	999.00	999.00	999.00	999.00	999.00	999.00	999.00	999.00	999	999	999.00	999.00	999.00	999	28.00	11.00	3	4	4	6.00	0	2	1	2	1	11.00	2	3	2	4	0
11726479291	2	3	1	2	Teacher	1	3	2	7.00	24/06/2020	2	999	3	1	2	999.00	999.00	999.00	999.00	999.00	999.00	999.00	999.00	999.00	999.00	999.00	999	999	999.00	999.00	999.00	999	22.00	6.00	2	3	1	6.00	2	1	0	2	1	10.00	1	3	3	2	1
11726393021	1	6	1	999	Retired	2	3	1	7.00	24/06/2020	2	999	6	2	2	999.00	999.00	999.00	999.00	999.00	999.00	999.00	999.00	999.00	999.00	999.00	999	999	999.00	999.00	999.00	999	56.00	14.00	5	5	4	17.00	3	3	4	4	3	25.00	3	4	4	5	5
11726263164	2	4	1	2	Academic	2	1	1	6.50	24/06/2020	2	999	5	2	2	999.00	999.00	999.00	999.00	999.00	999.00	999.00	999.00	999.00	999.00	999.00	999	999	999.00	999.00	999.00	999	15.00	3.00	1	1	1	2.00	1	1	0	0	0	10.00	2	2	2	1	2
11726243868	1	4	2	2	Teacher	2	1	1	6.00	24/06/2020	2	999	5	4	2	999.00	999.00	999.00	999.00	999.00	999.00	999.00	999.00	999.00	999.00	999.00	999	999	999.00	999.00	999.00	999	70.00	15.00	5	5	5	25.00	5	5	5	5	5	30.00	5	5	5	5	5
11726236388	1	2	1	2	Student / billing	1	4	1	7.50	24/06/2020	2	999	5	2	1	4.57	4.33	5.00	3.00	5.00	5.00	5.00	5.00	4.50	6.00	3.00	23	2	5.50	4.00	1.50	2	13.00	6.00	4	1	1	1.00	0	0	0	1	0	6.00	2	2	1	0	1
11726226394	1	3	1	2	Doctor	2	5	2	7.00	24/06/2020	2	999	3	2	2	999.00	999.00	999.00	999.00	999.00	999.00	999.00	999.00	999.00	999.00	999.00	999	999	999.00	999.00	999.00	999	53.00	12.00	4	4	4	16.00	5	2	4	3	2	25.00	4	5	5	3	4
11726225088	2	4	1	2	Clinical Psychologist	4	1	1	7.00	24/06/2020	2	999	5	4	2	999.00	999.00	999.00	999.00	999.00	999.00	999.00	999.00	999.00	999.00	999.00	999	999	999.00	999.00	999.00	999	59.00	13.00	4	5	4	19.00	5	3	3	5	3	27.00	4	4	5	5	4
11726205111	1	4	1	2	teacher	2	1	1	6.50	24/06/2020	2	999	5	4	1	999.00	999.00	999.00	999.00	999.00	999.00	999.00	999.00	999.00	999.00	999.00	999	999	999.00	999.00	999.00	999	13986.00	2997.00	999	999	999	4995.00	999	999	999	999	999	5994.00	999	999	999	999	999
11726197805	2	4	1	2	Residential Worker	2	3	2	5.00	24/06/2020	2	999	5	5	1	6.14	6.00	6.00	5.00	7.00	7.00	7.00	7.00	5.50	4.00	7.00	20	1	4.00	4.00	0.00	2	35.00	7.00	3	2	2	13.00	3	3	3	2	2	15.00	2	4	3	3	2
11726184312	1	5	1	8	Civil servant	2	1	2	7.00	24/06/2020	2	999	4	4	2	999.00	999.00	999.00	999.00	999.00	999.00	999.00	999.00	999.00	999.00	999.00	999	999	999.00	999.00	999.00	999	34.00	11.00	4	4	3	8.00	0	1	0	4	3	15.00	1	4	4	4	1
11726149053	2	3	1	2	Sales assistant	2	3	2	7.00	24/06/2020	2	999	4	4	2	999.00	999.00	999.00	999.00	999.00	999.00	999.00	999.00	999.00	999.00	999.00	999	999	999.00	999.00	999.00	999	50.00	11.00	4	3	4	17.00	4	4	3	3	3	22.00	4	4	5	2	3
11726147030	1	2	1	2	Ambulance Control	2	1	2	5.50	24/06/2020	2	999	4	3	2	999.00	999.00	999.00	999.00	999.00	999.00	999.00	999.00	999.00	999.00	999.00	999	999	999.00	999.00	999.00	999	32.00	7.00	3	3	1	15.00	4	2	3	3	3	10.00	0	1	3	2	2
11726050453	1	4	2	2	Bank official	2	3	1	6.50	24/06/2020	2	999	6	3	2	999.00	999.00	999.00	999.00	999.00	999.00	999.00	999.00	999.00	999.00	999.00	999	999	999.00	999.00	999.00	999	42.00	12.00	4	4	4	10.00	3	2	1	3	1	20.00	4	4	4	2	3
11726002969	1	3	5	8	Marketing analyst	1	1	2	7.50	24/06/2020	2	999	6	4	1	3.71	3.33	3.00	5.00	2.00	3.00	3.00	3.00	5.00	5.00	5.00	20	1	5.50	5.50	0.00	1	38.00	8.00	3	2	3	12.00	2	4	1	4	1	18.00	3	5	5	2	2
11725948840	1	3	1	2	Civil Servant	2	3	2	7.00	24/06/2020	2	999	6	4	2	999.00	999.00	999.00	999.00	999.00	999.00	999.00	999.00	999.00	999.00	999.00	999	999	999.00	999.00	999.00	999	52.00	12.00	4	4	4	18.00	4	4	3	4	3	22.00	4	4	4	2	4
11725878888	2	4	2	2	Social worker	2	1	1	7.00	24/06/2020	2	999	5	6	2	999.00	999.00	999.00	999.00	999.00	999.00	999.00	999.00	999.00	999.00	999.00	999	999	999.00	999.00	999.00	999	45.00	12.00	4	4	4	10.00	2	3	0	3	2	23.00	4	4	5	1	5
11725838148	1	2	1	999	Digital Marketing Assistant	1	1	2	7.00	24/06/2020	2	999	6	3	2	999.00	999.00	999.00	999.00	999.00	999.00	999.00	999.00	999.00	999.00	999.00	999	999	999.00	999.00	999.00	999	13986.00	2997.00	999	999	999	4995.00	999	999	999	999	999	5994.00	999	999	999	999	999
11725830636	1	3	2	2	Accountant	2	1	1	7.00	24/06/2020	2	999	4	4	2	999.00	999.00	999.00	999.00	999.00	999.00	999.00	999.00	999.00	999.00	999.00	999	999	999.00	999.00	999.00	999	13986.00	2997.00	999	999	999	4995.00	999	999	999	999	999	5994.00	999	999	999	999	999
11725809974	1	2	1	999	Bank Assistant	1	1	1	6.00	24/06/2020	1	12 weeks	7	5	1	3.71	2.33	2.00	3.00	2.00	4.00	4.00	4.00	5.50	6.00	5.00	23	1	7.00	5.00	2.00	2	28.00	2.00	1	1	0	13.00	1	4	2	3	3	13.00	3	3	4	1	1
11725805985	1	3	1	2	Nhs admin	2	1	1	8.50	24/06/2020	1	March for 2 weeks	4	3	2	999.00	999.00	999.00	999.00	999.00	999.00	999.00	999.00	999.00	999.00	999.00	999	999	999.00	999.00	999.00	999	39.00	9.00	4	4	1	15.00	3	4	3	4	1	15.00	1	1	3	5	3
11725800132	2	2	4	2	Psychologist	1	1	2	6.50	24/06/2020	2	999	5	3	2	999.00	999.00	999.00	999.00	999.00	999.00	999.00	999.00	999.00	999.00	999.00	999	999	999.00	999.00	999.00	999	28.00	10.00	3	4	3	6.00	2	1	0	2	1	12.00	1	3	2	3	2
11725784042	2	2	1	2	Student	1	1	1	7.50	24/06/2020	2	999	5	3	2	999.00	999.00	999.00	999.00	999.00	999.00	999.00	999.00	999.00	999.00	999.00	999	999	999.00	999.00	999.00	999	39.00	10.00	3	4	3	16.00	2	4	4	3	3	13.00	1	3	1	3	1
11725761762	2	2	1	2	Lecturer	1	1	2	7.00	24/06/2020	2	999	5	1	1	4.71	5.33	5.00	5.00	6.00	3.50	3.00	4.00	5.00	4.00	6.00	20	1	7.00	7.00	0.00	1	44.00	12.00	4	4	4	14.00	4	4	2	3	1	18.00	3	3	3	3	3
11725733199	2	4	2	2	Coach	2	1	1	8.50	24/06/2020	2	999	5	5	2	999.00	999.00	999.00	999.00	999.00	999.00	999.00	999.00	999.00	999.00	999.00	999	999	999.00	999.00	999.00	999	57.00	12.00	4	4	4	20.00	4	4	4	4	4	25.00	4	4	4	5	4
11725717834	1	3	2	2	Information analyst HSCNI	2	4	1	7.00	24/06/2020	2	999	5	2	2	999.00	999.00	999.00	999.00	999.00	999.00	999.00	999.00	999.00	999.00	999.00	999	999	999.00	999.00	999.00	999	13986.00	2997.00	999	999	999	4995.00	999	999	999	999	999	5994.00	999	999	999	999	999
11725699530	2	3	1	2	Girls Participation Officer	1	1	2	6.00	24/06/2020	2	999	3	4	1	4.29	4.67	5.00	5.00	4.00	3.00	4.00	2.00	5.00	4.00	6.00	23	1	7.50	5.00	2.50	2	32.00	8.00	3	2	3	8.00	3	2	0	3	0	16.00	0	3	4	4	3
11725698498	1	4	1	2	sports coach	2	3	1	5.50	24/06/2020	2	999	2	2	1	6.29	5.33	4.00	7.00	5.00	7.00	7.00	7.00	7.00	7.00	7.00	18	1	12.00	10.00	2.00	2	29.00	6.00	2	3	1	7.00	0	3	1	3	0	16.00	1	2	4	4	4
11725643341	1	5	1	2	Insurance Manager	4	1	2	8.00	24/06/2020	2	999	6	2	2	999.00	999.00	999.00	999.00	999.00	999.00	999.00	999.00	999.00	999.00	999.00	999	999	999.00	999.00	999.00	999	13986.00	2997.00	999	999	999	4995.00	999	999	999	999	999	5994.00	999	999	999	999	999
11725615287	1	2	1	2	Barman	1	4	1	7.50	24/06/2020	2	999	3	3	1	5.14	5.67	5.00	6.00	6.00	6.00	6.00	6.00	3.50	4.00	3.00	8	1	14.00	6.00	8.00	1	26.00	10.00	3	3	4	4.00	0	0	1	1	2	12.00	2	0	3	3	3
11725608574	1	4	1	2	Banker	2	1	2	7.00	24/06/2020	2	999	7	4	2	999.00	999.00	999.00	999.00	999.00	999.00	999.00	999.00	999.00	999.00	999.00	999	999	999.00	999.00	999.00	999	13986.00	2997.00	999	999	999	4995.00	999	999	999	999	999	5994.00	999	999	999	999	999
11725603919	1	1	1	2	Student	1	1	1	8.00	24/06/2020	2	999	5	4	2	999.00	999.00	999.00	999.00	999.00	999.00	999.00	999.00	999.00	999.00	999.00	999	999	999.00	999.00	999.00	999	34.00	8.00	3	3	2	9.00	3	2	2	1	1	17.00	3	2	5	2	4
11725592677	1	2	1	6	Journalist	1	1	2	9.00	24/06/2020	2	999	7	3	2	999.00	999.00	999.00	999.00	999.00	999.00	999.00	999.00	999.00	999.00	999.00	999	999	999.00	999.00	999.00	999	15.00	3.00	1	1	1	6.00	0	0	1	3	2	6.00	1	0	1	0	4
11725558526	1	4	1	3, 6	Youth worker	1	3	2	8.00	24/06/2020	1	March - June	5	6	1	5.71	5.67	5.00	7.00	5.00	7.00	7.00	7.00	4.50	5.00	4.00	23	2	6.00	4.00	2.00	2	42.00	8.00	2	3	3	11.00	4	4	0	3	0	23.00	4	3	4	4	4
11725551351	1	2	1	2	PE teacher	1	1	1	8.00	24/06/2020	2	999	4	5	1	5.14	5.67	6.00	6.00	5.00	4.00	3.00	5.00	5.50	6.00	5.00	18	1	7.00	5.00	2.00	2	55.00	12.00	4	4	4	18.00	5	4	3	3	3	25.00	4	4	4	5	4
11725543020	1	2	1	2	Student	1	1	2	6.50	24/06/2020	2	999	7	1	1	4.57	5.67	6.00	6.00	5.00	3.50	5.00	2.00	4.00	4.00	4.00	18	2	10.00	7.00	3.00	2	50.00	13.00	4	5	4	14.00	4	3	1	3	3	23.00	4	3	5	4	4
11725542973	1	6	1	999	Manager	2	1	2	7.00	24/06/2020	2	999	5	3	2	999.00	999.00	999.00	999.00	999.00	999.00	999.00	999.00	999.00	999.00	999.00	999	999	999.00	999.00	999.00	999	49.00	13.00	4	4	5	12.00	4	3	2	1	2	24.00	3	4	4	3	5
11725532227	1	3	1	2	Sales / part time footballer	4	1	2	7.50	24/06/2020	2	999	4	3	1	5.71	6.00	7.00	7.00	4.00	4.50	4.00	5.00	6.50	7.00	6.00	23	2	6.00	4.00	2.00	2	37.00	7.00	3	4	0	6.00	1	3	0	1	1	24.00	3	4	5	4	4
11725530844	1	3	1	2	IT	2	1	1	7.50	24/06/2020	2	999	5	2	1	4.43	5.00	5.00	5.00	5.00	3.50	4.00	3.00	4.50	4.00	5.00	21	1	8.50	7.50	1.00	1	56.00	14.00	5	5	4	17.00	3	5	3	4	2	25.00	5	4	5	4	4
11725514436	1	2	1	2	Student	1	1	1	7.50	24/06/2020	2	999	3	3	1	5.43	5.67	5.00	7.00	5.00	4.00	5.00	3.00	6.50	6.00	7.00	7	1	6.50	4.00	2.50	2	53.00	12.00	4	4	4	11.00	5	5	0	1	0	30.00	5	5	5	5	5
11725499885	2	3	1	999	Lecturer	2	1	1	7.00	24/06/2020	2	999	5	4	1	3.86	4.00	3.00	6.00	3.00	2.50	3.00	2.00	5.00	5.00	5.00	21	1	6.50	5.50	1.00	1	51.00	11.00	3	5	3	17.00	4	4	1	5	3	23.00	3	1	5	4	5
11725486921	1	3	1	2	Football player	2	1	2	8.00	24/06/2020	2	999	5	4	1	5.57	6.33	6.00	7.00	6.00	6.50	7.00	6.00	3.50	6.00	1.00	23	3	12.00	10.00	2.00	2	38.00	10.00	4	3	3	6.00	2	1	1	1	1	22.00	4	4	4	4	3
11725466397	2	5	1	2	Administrator	2	1	1	5.00	24/06/2020	2	999	4	4	2	999.00	999.00	999.00	999.00	999.00	999.00	999.00	999.00	999.00	999.00	999.00	999	999	999.00	999.00	999.00	999	47.00	10.00	3	4	3	19.00	4	4	4	4	3	18.00	0	4	5	4	2
11725463998	1	3	1	999	Psychologist	2	1	2	8.00	24/06/2020	2	999	7	2	1	5.86	6.00	6.00	7.00	5.00	5.00	6.00	4.00	6.50	6.00	7.00	20	1	7.00	6.00	1.00	1	59.00	14.00	5	5	4	21.00	4	5	4	5	3	24.00	4	4	4	3	5
11725461902	2	4	1	2	Sales engineer	1	3	2	8.00	24/06/2020	2	999	5	1	2	999.00	999.00	999.00	999.00	999.00	999.00	999.00	999.00	999.00	999.00	999.00	999	999	999.00	999.00	999.00	999	13986.00	2997.00	999	999	999	4995.00	999	999	999	999	999	5994.00	999	999	999	999	999
11725461555	1	4	1	2	Civil Servant	2	1	1	6.50	24/06/2020	2	999	5	4	2	999.00	999.00	999.00	999.00	999.00	999.00	999.00	999.00	999.00	999.00	999.00	999	999	999.00	999.00	999.00	999	61.00	13.00	4	5	4	21.00	4	5	4	4	4	27.00	5	4	5	4	4
11725460335	1	2	1	2	Footballer	2	1	2	7.50	24/06/2020	2	999	5	3	1	6.14	6.33	7.00	7.00	5.00	6.00	7.00	5.00	6.00	7.00	5.00	23	2	21.50	20.00	1.50	2	45.00	12.00	4	4	4	11.00	2	2	2	3	2	22.00	4	3	4	4	3
11725445311	1	3	1	2	Research manager	2	1	2	8.00	24/06/2020	2	999	5	2	1	5.00	6.00	6.00	7.00	5.00	3.00	3.00	3.00	5.50	5.00	6.00	21	1	7.00	7.00	0.00	1	50.00	12.00	4	4	4	11.00	5	1	0	3	2	27.00	3	4	5	5	5
11725444567	2	3	1	2	Researcher	2	1	2	7.00	24/06/2020	2	999	6	2	2	999.00	999.00	999.00	999.00	999.00	999.00	999.00	999.00	999.00	999.00	999.00	999	999	999.00	999.00	999.00	999	33.00	9.00	2	4	3	12.00	4	2	2	3	1	12.00	2	3	3	1	1
11725436147	2	3	1	2	University academic	2	1	2	8.00	24/06/2020	2	999	5	4	2	999.00	999.00	999.00	999.00	999.00	999.00	999.00	999.00	999.00	999.00	999.00	999	999	999.00	999.00	999.00	999	61.00	12.00	3	5	4	22.00	5	5	4	4	4	27.00	4	4	5	4	5
11725415722	1	3	2	2	Coach education tutor	2	1	1	6.50	24/06/2020	2	999	4	4	1	6.43	6.33	7.00	7.00	5.00	7.00	7.00	7.00	6.00	6.00	6.00	23	2	25.50	22.00	3.50	2	25.00	10.00	3	4	3	5.00	2	1	0	2	0	10.00	1	2	1	2	3
11725404467	1	2	1	3, 6, 7	Research academia	2	2	1	8.00	24/06/2020	2	999	6	2	1	5.57	6.00	6.00	7.00	5.00	3.50	2.00	5.00	7.00	7.00	7.00	20	1	7.00	6.00	1.00	1	42.00	7.00	3	2	2	13.00	2	3	3	3	2	22.00	3	5	5	2	4
11725397631	1	6	1	2	Lawyer	5	1	1	7.00	24/06/2020	2	999	4	1	2	999.00	999.00	999.00	999.00	999.00	999.00	999.00	999.00	999.00	999.00	999.00	999	999	999.00	999.00	999.00	999	57.00	14.00	4	5	5	15.00	5	5	1	4	0	28.00	4	5	5	4	5
11725393540	1	2	1	2	Researcher	1	1	1	8.00	24/06/2020	2	999	4	3	1	5.86	6.00	6.00	6.00	6.00	5.00	7.00	3.00	6.50	6.00	7.00	6	3	7.00	3.00	4.00	2	55.00	14.00	5	5	4	16.00	4	3	1	4	4	25.00	4	5	5	3	4
11725384935	2	3	1	5	Senior Software Test Engineer	1	1	1	7.50	24/06/2020	2	999	1	4	2	999.00	999.00	999.00	999.00	999.00	999.00	999.00	999.00	999.00	999.00	999.00	999	999	999.00	999.00	999.00	999	19.00	9.00	3	3	3	1.00	0	0	0	1	0	9.00	2	3	2	1	0
11725380050	1	2	1	2	Student	1	4	2	8.00	24/06/2020	2	999	7	6	1	5.29	5.67	5.00	6.00	6.00	4.50	5.00	4.00	5.50	6.00	5.00	7	1	6.00	4.00	2.00	2	47.00	11.00	4	4	3	15.00	2	3	3	4	3	21.00	3	2	4	5	4
11725372233	1	6	1	2	Retired	2	1	1	7.00	24/06/2020	2	999	6	2	2	999.00	999.00	999.00	999.00	999.00	999.00	999.00	999.00	999.00	999.00	999.00	999	999	999.00	999.00	999.00	999	45.00	11.00	4	4	3	14.00	3	4	2	4	1	20.00	4	4	3	3	3
11725371631	2	5	1	2	GP	2	1	1	7.00	24/06/2020	2	999	5	2	2	999.00	999.00	999.00	999.00	999.00	999.00	999.00	999.00	999.00	999.00	999.00	999	999	999.00	999.00	999.00	999	55.00	12.00	4	4	4	18.00	5	3	3	4	3	25.00	4	4	4	4	5
11725368611	1	3	1	2	Lecturer	2	1	1	7.00	24/06/2020	2	999	5	5	2	999.00	999.00	999.00	999.00	999.00	999.00	999.00	999.00	999.00	999.00	999.00	999	999	999.00	999.00	999.00	999	49.00	12.00	4	4	4	9.00	5	1	0	3	0	28.00	4	4	5	5	5
11725368363	2	2	1	999	PhD researcher	2	2	2	8.00	24/06/2020	2	999	4	2	2	999.00	999.00	999.00	999.00	999.00	999.00	999.00	999.00	999.00	999.00	999.00	999	999	999.00	999.00	999.00	999	62.00	13.00	5	4	4	21.00	4	5	4	4	4	28.00	5	4	5	5	4
11725366752	1	4	1	2	Academic	2	1	1	6.50	24/06/2020	2	999	4	4	2	999.00	999.00	999.00	999.00	999.00	999.00	999.00	999.00	999.00	999.00	999.00	999	999	999.00	999.00	999.00	999	69.00	14.00	4	5	5	25.00	5	5	5	5	5	30.00	5	5	5	5	5
11725366489	2	2	2	2	Student	1	1	1	8.00	24/06/2020	2	999	5	3	1	6.71	6.33	7.00	7.00	5.00	7.00	7.00	7.00	7.00	7.00	7.00	2	2	11.00	8.00	3.00	2	69.00	14.00	4	5	5	25.00	5	5	5	5	5	30.00	5	5	5	5	5
11725350520	1	3	1	2	Teacher	1	1	2	6.50	24/06/2020	2	999	6	1	1	5.14	4.67	7.00	5.00	2.00	5.00	5.00	5.00	6.00	5.00	7.00	10	1	3.50	2.00	1.50	2	34.00	12.00	4	5	3	8.00	2	2	0	2	2	14.00	4	4	1	2	1
11725340138	2	4	1	2	Project Manager	3	1	2	7.00	24/06/2020	1	29/3/2020 - 29/6/2020	4	2	2	999.00	999.00	999.00	999.00	999.00	999.00	999.00	999.00	999.00	999.00	999.00	999	999	999.00	999.00	999.00	999	32.00	11.00	4	4	3	7.00	0	2	0	3	2	14.00	1	3	4	2	2
11725337359	2	4	1	2	Paralegal	4	3	2	5.50	24/06/2020	2	999	5	4	2	999.00	999.00	999.00	999.00	999.00	999.00	999.00	999.00	999.00	999.00	999.00	999	999	999.00	999.00	999.00	999	45.00	11.00	3	4	4	12.00	2	3	3	4	0	22.00	3	5	4	4	3
11725335528	2	2	1	2	Manager	2	1	1	7.00	24/06/2020	2	999	4	2	2	999.00	999.00	999.00	999.00	999.00	999.00	999.00	999.00	999.00	999.00	999.00	999	999	999.00	999.00	999.00	999	58.00	14.00	5	5	4	20.00	4	4	4	4	4	24.00	4	4	4	3	4
11725329954	2	4	1	2	Public servant	4	1	1	7.00	24/06/2020	2	999	5	3	2	999.00	999.00	999.00	999.00	999.00	999.00	999.00	999.00	999.00	999.00	999.00	999	999	999.00	999.00	999.00	999	61.00	14.00	4	5	5	20.00	5	4	3	4	4	27.00	5	4	5	4	5
11725328568	2	3	2	2	Housing officer	1	1	1	6.50	24/06/2020	2	999	5	1	2	999.00	999.00	999.00	999.00	999.00	999.00	999.00	999.00	999.00	999.00	999.00	999	999	999.00	999.00	999.00	999	39.00	7.00	2	2	3	15.00	3	4	2	4	2	17.00	3	3	4	3	3
11725327371	2	3	2	2	Management	2	5	1	5.50	24/06/2020	2	999	5	6	2	999.00	999.00	999.00	999.00	999.00	999.00	999.00	999.00	999.00	999.00	999.00	999	999	999.00	999.00	999.00	999	39.00	10.00	3	4	3	1.00	0	0	0	1	0	28.00	4	4	5	5	5
11725321927	1	3	1	999	Academic	2	2	1	7.50	24/06/2020	2	999	5	3	1	5.14	5.67	5.00	5.00	7.00	4.00	5.00	3.00	5.50	5.00	6.00	4	1	13.00	12.00	1.00	1	37.00	10.00	3	3	4	13.00	3	4	0	2	4	14.00	0	3	4	3	1
11725311372	1	5	1	2	Social worker	2	1	2	6.00	24/06/2020	2	999	5	5	2	999.00	999.00	999.00	999.00	999.00	999.00	999.00	999.00	999.00	999.00	999.00	999	999	999.00	999.00	999.00	999	34.00	6.00	2	2	2	10.00	1	2	2	3	2	18.00	3	3	4	2	3
11725311250	1	2	2	2	Teacher	2	1	1	7.50	24/06/2020	2	999	5	4	1	5.14	5.33	5.00	5.00	6.00	4.00	3.00	5.00	6.00	7.00	5.00	23	1	4.50	3.00	1.50	2	51.00	11.00	4	4	3	13.00	4	5	1	1	2	27.00	5	5	5	2	5
11725310825	1	3	1	2	Sales Director	2	3	2	7.50	24/06/2020	2	999	5	5	2	999.00	999.00	999.00	999.00	999.00	999.00	999.00	999.00	999.00	999.00	999.00	999	999	999.00	999.00	999.00	999	13986.00	2997.00	999	999	999	4995.00	999	999	999	999	999	5994.00	999	999	999	999	999
11725306852	2	3	1	2	Researcher	2	1	1	8.00	24/06/2020	2	999	4	1	2	999.00	999.00	999.00	999.00	999.00	999.00	999.00	999.00	999.00	999.00	999.00	999	999	999.00	999.00	999.00	999	38.00	12.00	4	4	4	9.00	1	2	1	4	1	17.00	2	3	2	4	4
11725303421	1	4	1	2	University Director	2	2	1	6.50	24/06/2020	1	16/3/2020 - 26/4/2020	4	3	2	999.00	999.00	999.00	999.00	999.00	999.00	999.00	999.00	999.00	999.00	999.00	999	999	999.00	999.00	999.00	999	53.00	12.00	4	4	4	17.00	4	4	3	3	3	24.00	4	4	5	3	4
11725298720	1	3	2	2	Sales	1	3	1	7.50	24/06/2020	1	14/3/2020 - 28/3/2020	5	2	2	999.00	999.00	999.00	999.00	999.00	999.00	999.00	999.00	999.00	999.00	999.00	999	999	999.00	999.00	999.00	999	36.00	8.00	3	3	2	9.00	1	1	1	4	2	19.00	3	4	3	4	3
11725296484	1	2	1	2	Civil Servant	2	1	2	8.00	24/06/2020	2	999	5	2	1	5.43	6.33	6.00	6.00	7.00	3.00	3.00	3.00	6.50	7.00	6.00	3	1	9.00	2.00	7.00	2	50.00	12.00	4	4	4	16.00	3	4	2	4	3	22.00	3	4	4	3	3
11725258888	2	4	1	2	Production operator	2	3	2	7.50	24/06/2020	2	999	3	4	2	999.00	999.00	999.00	999.00	999.00	999.00	999.00	999.00	999.00	999.00	999.00	999	999	999.00	999.00	999.00	999	25.00	9.00	3	3	3	7.00	1	3	1	1	1	9.00	1	1	4	1	1
11725238391	1	3	1	2	Lecturer	2	1	1	8.00	24/06/2020	2	999	5	4	2	999.00	999.00	999.00	999.00	999.00	999.00	999.00	999.00	999.00	999.00	999.00	999	999	999.00	999.00	999.00	999	48.00	11.00	4	4	3	10.00	0	4	0	5	1	27.00	4	4	5	4	5
11725220183	1	3	1	999	H	1	1	1	8.00	24/06/2020	2	999	6	1	2	999.00	999.00	999.00	999.00	999.00	999.00	999.00	999.00	999.00	999.00	999.00	999	999	999.00	999.00	999.00	999	13.00	4.00	2	1	1	3.00	1	1	0	1	0	6.00	1	1	1	1	1
11725211762	1	2	2	2	Teacher	2	4	2	7.00	24/06/2020	2	999	4	2	1	4.43	4.67	4.00	5.00	5.00	4.50	4.00	5.00	4.00	2.00	6.00	18	1	5.00	3.50	1.50	2	39.00	10.00	3	4	3	17.00	4	4	4	2	3	12.00	3	2	1	1	3
11725200377	1	2	2	2	Teacher	1	4	2	7.50	24/06/2020	2	999	2	3	1	5.43	5.67	5.00	6.00	6.00	4.50	4.00	5.00	6.00	7.00	5.00	7	1	14.00	10.00	4.00	2	65.00	15.00	5	5	5	22.00	5	5	4	5	3	28.00	5	5	5	4	4
11725199145	2	3	1	3, 6	Design technician	2	1	2	7.50	24/06/2020	2	999	6	3	2	999.00	999.00	999.00	999.00	999.00	999.00	999.00	999.00	999.00	999.00	999.00	999	999	999.00	999.00	999.00	999	23.00	8.00	4	4	0	7.00	0	3	1	2	1	8.00	0	3	4	1	0
11725126660	2	2	1	2	Student/researcher	1	1	2	7.00	24/06/2020	2	999	5	2	2	999.00	999.00	999.00	999.00	999.00	999.00	999.00	999.00	999.00	999.00	999.00	999	999	999.00	999.00	999.00	999	52.00	12.00	4	4	4	18.00	3	4	3	5	3	22.00	3	4	4	4	3
11725089251	1	2	1	2	Agriculture	2	5	2	6.50	24/06/2020	2	999	5	3	1	6.43	6.00	6.00	6.00	6.00	6.50	6.00	7.00	7.00	7.00	7.00	18	1	6.00	4.50	1.50	2	48.00	11.00	4	4	3	16.00	5	1	0	5	5	21.00	3	4	5	3	3
11725042788	2	3	1	999	Property management	2	1	1	7.00	24/06/2020	2	999	5	5	1	4.57	5.00	5.00	5.00	5.00	3.00	3.00	3.00	5.50	6.00	5.00	20	1	4.00	3.00	1.00	1	58.00	12.00	4	4	4	19.00	3	5	3	4	4	27.00	4	5	4	4	5
11724827339	2	3	2	2	Lecturet	2	1	1	6.00	24/06/2020	2	999	5	2	2	999.00	999.00	999.00	999.00	999.00	999.00	999.00	999.00	999.00	999.00	999.00	999	999	999.00	999.00	999.00	999	58.00	14.00	5	5	4	16.00	3	2	1	5	5	28.00	5	3	5	5	5
11724743613	2	4	2	2	Self employed	2	3	1	7.00	24/06/2020	2	999	6	4	2	999.00	999.00	999.00	999.00	999.00	999.00	999.00	999.00	999.00	999.00	999.00	999	999	999.00	999.00	999.00	999	51.00	10.00	2	4	4	15.00	4	1	3	4	3	26.00	4	4	4	4	5
11724709291	1	2	4	2	Engineer	1	2	1	7.00	24/06/2020	2	999	4	3	1	6.14	6.67	7.00	7.00	6.00	5.00	5.00	5.00	6.50	7.00	6.00	18	1	4.50	3.00	1.50	2	48.00	14.00	4	5	5	9.00	4	4	0	1	0	25.00	4	4	5	4	4
11724689761	1	3	1	2	support worker	1	2	2	5.50	24/06/2020	2	999	0	2	2	999.00	999.00	999.00	999.00	999.00	999.00	999.00	999.00	999.00	999.00	999.00	999	999	999.00	999.00	999.00	999	39.00	12.00	4	4	4	11.00	4	2	2	2	1	16.00	1	5	1	3	2
11724668378	1	1	1	2	Overnight petrol station attendant	1	4	2	5.50	24/06/2020	2	999	6	1	1	6.71	6.67	7.00	7.00	6.00	6.50	6.00	7.00	7.00	7.00	7.00	18	1	15.00	13.00	2.00	2	17.00	4.00	1	2	1	6.00	3	0	1	1	1	7.00	1	1	1	3	0
11724555033	2	1	1	2	Student	1	4	1	7.00	24/06/2020	2	999	5	3	2	999.00	999.00	999.00	999.00	999.00	999.00	999.00	999.00	999.00	999.00	999.00	999	999	999.00	999.00	999.00	999	39.00	12.00	4	4	4	12.00	4	4	2	1	1	15.00	3	3	3	1	3
11724506163	1	3	1	2	Chef	1	2	1	6.00	24/06/2020	1	20/3/2020 - 10/4/2020	5	2	2	999.00	999.00	999.00	999.00	999.00	999.00	999.00	999.00	999.00	999.00	999.00	999	999	999.00	999.00	999.00	999	59.00	13.00	4	5	4	22.00	4	5	5	5	3	24.00	4	4	5	4	4
11724450811	2	6	1	2	Service advisor	2	1	1	6.50	24/06/2020	2	999	5	3	2	999.00	999.00	999.00	999.00	999.00	999.00	999.00	999.00	999.00	999.00	999.00	999	999	999.00	999.00	999.00	999	51.00	12.00	4	4	4	18.00	3	4	4	4	3	21.00	3	4	4	3	4
11724441343	2	2	1	2	IT professional	1	1	2	8.00	24/06/2020	2	999	5	6	2	999.00	999.00	999.00	999.00	999.00	999.00	999.00	999.00	999.00	999.00	999.00	999	999	999.00	999.00	999.00	999	45.00	12.00	4	4	4	6.00	0	3	1	1	1	27.00	2	5	5	5	5
11724382664	1	4	1	2	Accountant	2	1	2	6.50	24/06/2020	2	999	4	4	2	999.00	999.00	999.00	999.00	999.00	999.00	999.00	999.00	999.00	999.00	999.00	999	999	999.00	999.00	999.00	999	43.00	11.00	4	4	3	13.00	3	3	1	3	3	19.00	3	4	3	3	3
11724347564	2	4	1	2	Teacher	2	1	1	7.00	23/06/2020	2	999	4	5	2	999.00	999.00	999.00	999.00	999.00	999.00	999.00	999.00	999.00	999.00	999.00	999	999	999.00	999.00	999.00	999	41.00	9.00	3	3	3	15.00	4	2	3	3	3	17.00	4	4	1	1	4
11724346607	2	3	2	2	Primary school teacher	1	1	1	8.00	23/06/2020	2	999	5	5	1	6.00	6.33	6.00	6.00	7.00	6.50	7.00	6.00	5.00	5.00	5.00	7	1	5.00	4.00	1.00	2	57.00	12.00	4	4	4	20.00	4	4	3	5	4	25.00	4	4	5	4	4
11724318360	2	5	1	2	Personal Assistant	2	1	1	8.00	23/06/2020	2	999	5	3	1	5.86	6.67	6.00	7.00	7.00	7.00	7.00	7.00	3.50	2.00	5.00	21	1	10.00	7.00	3.00	1	37.00	7.00	3	3	1	9.00	1	4	1	3	0	21.00	3	4	5	1	4
11724289588	2	4	1	2	Counsellor	2	2	2	6.00	23/06/2020	2	999	5	3	2	999.00	999.00	999.00	999.00	999.00	999.00	999.00	999.00	999.00	999.00	999.00	999	999	999.00	999.00	999.00	999	52.00	11.00	3	4	4	18.00	5	3	3	4	3	23.00	3	5	4	4	3
11724288686	2	2	1	2	Student	1	1	1	7.50	23/06/2020	2	999	5	3	1	6.29	6.33	6.00	7.00	6.00	5.50	6.00	5.00	7.00	7.00	7.00	8	3	30.00	14.00	16.00	1	35.00	7.00	3	3	1	13.00	4	3	3	2	1	15.00	1	3	2	4	3
11724287933	2	2	1	8	Student	1	1	2	9.50	23/06/2020	2	999	4	4	1	6.57	7.00	7.00	7.00	7.00	6.00	6.00	6.00	6.50	6.00	7.00	10	3	5.00	3.50	1.50	2	13986.00	2997.00	999	999	999	4995.00	999	999	999	999	999	5994.00	999	999	999	999	999
11724275091	2	4	1	2	Doctor	2	1	2	7.00	23/06/2020	2	999	3	5	2	999.00	999.00	999.00	999.00	999.00	999.00	999.00	999.00	999.00	999.00	999.00	999	999	999.00	999.00	999.00	999	49.00	11.00	4	4	3	18.00	4	4	4	4	2	20.00	3	3	5	2	3
11724257579	1	3	2	2	Student	2	1	2	8.00	23/06/2020	2	999	6	4	2	999.00	999.00	999.00	999.00	999.00	999.00	999.00	999.00	999.00	999.00	999.00	999	999	999.00	999.00	999.00	999	33.00	12.00	4	4	4	8.00	3	3	0	1	1	13.00	2	3	3	1	1
11724241179	2	7	1	2	Retired teachet	5	1	1	7.50	23/06/2020	2	999	4	1	2	999.00	999.00	999.00	999.00	999.00	999.00	999.00	999.00	999.00	999.00	999.00	999	999	999.00	999.00	999.00	999	52.00	13.00	4	5	4	17.00	1	4	4	4	4	22.00	4	4	4	2	4
11724240305	2	3	1	2	Teacher	2	3	1	7.00	23/06/2020	2	999	4	4	2	999.00	999.00	999.00	999.00	999.00	999.00	999.00	999.00	999.00	999.00	999.00	999	999	999.00	999.00	999.00	999	57.00	15.00	5	5	5	17.00	4	5	3	2	3	25.00	3	4	4	4	5
11724230412	1	2	1	6	Real estate broker	2	1	1	7.00	23/06/2020	2	999	4	1	2	999.00	999.00	999.00	999.00	999.00	999.00	999.00	999.00	999.00	999.00	999.00	999	999	999.00	999.00	999.00	999	44.00	7.00	3	2	2	15.00	1	4	4	3	3	22.00	3	3	4	4	4
11724225451	2	3	1	7	Teacher	1	1	1	8.00	23/06/2020	2	999	4	2	1	4.57	5.00	5.00	6.00	4.00	3.00	3.00	3.00	5.50	5.00	6.00	1	1	5.00	5.00	0.00	1	34.00	9.00	3	3	3	7.00	2	2	1	1	1	18.00	3	3	4	3	3
11724217752	1	4	1	3, 6	Office manager	2	4	2	5.50	23/06/2020	2	999	4	4	2	999.00	999.00	999.00	999.00	999.00	999.00	999.00	999.00	999.00	999.00	999.00	999	999	999.00	999.00	999.00	999	17.00	8.00	3	4	1	2.00	1	0	0	1	0	7.00	1	0	1	1	3
11724217098	1	4	1	2	Civil servant	2	1	2	7.00	23/06/2020	2	999	5	4	1	6.71	6.33	6.00	7.00	6.00	7.00	7.00	7.00	7.00	7.00	7.00	20	1	10.00	10.00	0.00	2	33.00	8.00	1	3	4	4.00	3	0	0	1	0	21.00	5	5	4	3	3
11724193624	2	4	1	2	Civil servant	1	1	2	8.00	23/06/2020	2	999	4	1	2	999.00	999.00	999.00	999.00	999.00	999.00	999.00	999.00	999.00	999.00	999.00	999	999	999.00	999.00	999.00	999	18.00	3.00	2	1	0	8.00	2	1	1	2	2	7.00	2	4	0	1	0
11724190466	1	4	1	2	Engineering Manager	2	3	1	6.50	23/06/2020	2	999	6	6	1	4.71	5.33	6.00	6.00	4.00	3.00	3.00	3.00	5.50	5.00	6.00	20	1	6.50	5.00	1.50	1	52.00	12.00	4	4	4	16.00	5	4	1	3	3	24.00	4	4	3	4	5
11724189430	2	4	1	2	Admin	2	1	1	6.50	23/06/2020	2	999	5	3	2	999.00	999.00	999.00	999.00	999.00	999.00	999.00	999.00	999.00	999.00	999.00	999	999	999.00	999.00	999.00	999	53.00	12.00	4	4	4	18.00	4	5	3	3	3	23.00	4	4	5	3	3
11724188274	1	3	1	2	Media	2	3	2	5.00	23/06/2020	2	999	4	4	2	999.00	999.00	999.00	999.00	999.00	999.00	999.00	999.00	999.00	999.00	999.00	999	999	999.00	999.00	999.00	999	32.00	11.00	4	4	3	4.00	2	0	1	0	1	17.00	2	3	3	2	4
11724175018	1	3	1	2	Rugby Coach	2	1	1	8.00	23/06/2020	2	999	3	2	1	4.14	5.67	5.00	5.00	7.00	4.00	5.00	3.00	2.00	1.00	3.00	18	1	6.00	4.00	2.00	2	50.00	12.00	4	4	4	14.00	4	4	2	3	1	24.00	3	3	4	5	5
11724172641	1	5	1	2	Civil Servant	2	3	2	6.50	23/06/2020	2	999	6	3	2	999.00	999.00	999.00	999.00	999.00	999.00	999.00	999.00	999.00	999.00	999.00	999	999	999.00	999.00	999.00	999	49.00	10.00	3	4	3	17.00	3	4	4	3	3	22.00	4	4	4	2	5
11724171568	2	3	1	2	Account Executive	2	1	2	8.00	23/06/2020	2	999	4	1	2	999.00	999.00	999.00	999.00	999.00	999.00	999.00	999.00	999.00	999.00	999.00	999	999	999.00	999.00	999.00	999	13986.00	2997.00	999	999	999	4995.00	999	999	999	999	999	5994.00	999	999	999	999	999
11724158742	2	6	2	2	Retired	2	1	1	8.50	23/06/2020	2	999	7	2	2	999.00	999.00	999.00	999.00	999.00	999.00	999.00	999.00	999.00	999.00	999.00	999	999	999.00	999.00	999.00	999	68.00	15.00	5	5	5	23.00	5	5	5	4	4	30.00	5	5	5	5	5
11724158584	1	7	1	2	Retired	2	1	1	7.50	23/06/2020	2	999	4	3	2	999.00	999.00	999.00	999.00	999.00	999.00	999.00	999.00	999.00	999.00	999.00	999	999	999.00	999.00	999.00	999	66.00	15.00	5	5	5	22.00	5	5	4	4	4	29.00	5	5	5	4	5
11724158069	2	3	2	2	Teacher	2	1	2	7.50	23/06/2020	2	999	5	5	1	999.00	999.00	999.00	999.00	999.00	999.00	999.00	999.00	999.00	999.00	999.00	999	999	999.00	999.00	999.00	999	13986.00	2997.00	999	999	999	4995.00	999	999	999	999	999	5994.00	999	999	999	999	999
11724154382	1	3	1	2	Management Consultant	1	1	2	8.00	23/06/2020	2	999	7	2	2	999.00	999.00	999.00	999.00	999.00	999.00	999.00	999.00	999.00	999.00	999.00	999	999	999.00	999.00	999.00	999	20.00	5.00	3	1	1	3.00	1	0	0	1	1	12.00	2	4	1	1	4
11724150316	2	4	1	6	Barrister	2	3	1	8.00	23/06/2020	2	999	5	4	1	4.43	6.00	5.00	6.00	7.00	1.00	1.00	1.00	5.50	6.00	5.00	21	1	9.00	8.00	1.00	1	39.00	9.00	3	3	3	15.00	3	2	0	5	5	15.00	0	4	5	1	1
11724149784	1	3	1	2	Rugby Development Officer	2	1	2	6.00	23/06/2020	2	999	5	4	2	999.00	999.00	999.00	999.00	999.00	999.00	999.00	999.00	999.00	999.00	999.00	999	999	999.00	999.00	999.00	999	48.00	13.00	4	5	4	18.00	3	2	4	4	5	17.00	4	4	4	1	2
11724149433	2	1	1	999	Student	1	1	1	7.50	23/06/2020	2	999	5	3	2	999.00	999.00	999.00	999.00	999.00	999.00	999.00	999.00	999.00	999.00	999.00	999	999	999.00	999.00	999.00	999	56.00	12.00	4	4	4	20.00	4	4	4	4	4	24.00	4	4	4	4	4
11724147143	2	4	1	2	Accounts supervisor	2	1	1	6.00	23/06/2020	2	999	5	6	2	999.00	999.00	999.00	999.00	999.00	999.00	999.00	999.00	999.00	999.00	999.00	999	999	999.00	999.00	999.00	999	29.00	9.00	3	3	3	6.00	0	3	0	3	0	14.00	4	4	4	0	2
11724145822	1	6	1	2	Retired	2	1	1	6.00	23/06/2020	2	999	5	2	2	999.00	999.00	999.00	999.00	999.00	999.00	999.00	999.00	999.00	999.00	999.00	999	999	999.00	999.00	999.00	999	41.00	11.00	3	5	3	10.00	0	1	0	4	5	20.00	4	4	3	3	3
11724141485	1	4	1	2	Nurse Manager	2	3	2	6.50	23/06/2020	2	999	6	5	2	999.00	999.00	999.00	999.00	999.00	999.00	999.00	999.00	999.00	999.00	999.00	999	999	999.00	999.00	999.00	999	55.00	11.00	3	4	4	19.00	4	4	4	4	3	25.00	4	4	4	4	4
11724139666	2	3	2	2	Occupational therapist -mental health	2	1	1	7.50	23/06/2020	2	999	4	2	2	999.00	999.00	999.00	999.00	999.00	999.00	999.00	999.00	999.00	999.00	999.00	999	999	999.00	999.00	999.00	999	56.00	12.00	3	5	4	20.00	4	5	3	4	4	24.00	4	4	5	3	4
11724114681	1	4	2	2	Financial advisor	2	3	1	8.00	23/06/2020	2	999	5	5	2	999.00	999.00	999.00	999.00	999.00	999.00	999.00	999.00	999.00	999.00	999.00	999	999	999.00	999.00	999.00	999	64.00	14.00	4	5	5	23.00	5	5	4	5	4	27.00	5	4	5	4	5
11724108343	2	2	1	2	Engineer	1	1	2	8.50	23/06/2020	2	999	6	3	2	999.00	999.00	999.00	999.00	999.00	999.00	999.00	999.00	999.00	999.00	999.00	999	999	999.00	999.00	999.00	999	40.00	11.00	4	4	3	7.00	4	2	0	1	0	22.00	4	5	3	1	5
11724096006	1	3	1	2	Play Participation Officer	2	1	2	7.00	23/06/2020	2	999	4	3	1	4.43	3.67	3.00	3.00	5.00	5.00	5.00	5.00	5.00	5.00	5.00	4	1	3.00	3.00	0.00	2	54.00	11.00	3	5	3	18.00	4	4	3	3	4	25.00	4	4	4	5	5
11724081965	1	3	1	8	Joiner	2	1	2	6.00	23/06/2020	1	30/3/2020 - present	4	5	2	999.00	999.00	999.00	999.00	999.00	999.00	999.00	999.00	999.00	999.00	999.00	999	999	999.00	999.00	999.00	999	50.00	11.00	4	4	3	15.00	2	5	4	4	0	24.00	4	4	4	4	4
11724075577	1	5	1	6	Insurance Officer	5	1	2	8.00	23/06/2020	2	999	4	3	2	999.00	999.00	999.00	999.00	999.00	999.00	999.00	999.00	999.00	999.00	999.00	999	999	999.00	999.00	999.00	999	64.00	13.00	4	5	4	23.00	5	5	4	5	4	28.00	5	4	5	4	5
11724069168	2	1	1	999	Full time student	1	1	2	7.00	23/06/2020	2	999	4	5	1	6.29	5.67	7.00	7.00	3.00	6.50	7.00	6.00	7.00	7.00	7.00	19	1	5.00	4.00	1.00	1	30.00	6.00	1	2	3	0.00	0	0	0	0	0	24.00	3	5	4	3	5
11724057254	1	6	1	2	Retired military officer	2	2	1	7.50	23/06/2020	2	999	5	2	2	999.00	999.00	999.00	999.00	999.00	999.00	999.00	999.00	999.00	999.00	999.00	999	999	999.00	999.00	999.00	999	44.00	13.00	4	5	4	13.00	3	5	1	2	2	18.00	2	3	3	2	4
11724028159	1	2	1	2	Environmental Officer	2	1	1	5.50	23/06/2020	2	999	5	1	1	4.57	5.33	6.00	5.00	5.00	3.00	4.00	2.00	5.00	5.00	5.00	18	1	7.00	5.00	2.00	2	40.00	11.00	4	3	4	10.00	2	1	4	2	1	19.00	2	3	4	2	4
11724020605	2	3	1	2	Personal Banker	2	1	2	7.00	23/06/2020	2	999	6	2	2	999.00	999.00	999.00	999.00	999.00	999.00	999.00	999.00	999.00	999.00	999.00	999	999	999.00	999.00	999.00	999	45.00	14.00	5	5	4	9.00	1	1	1	4	2	22.00	4	4	4	4	3
11724011740	2	2	1	2	Student	1	1	2	7.50	23/06/2020	2	999	5	5	2	999.00	999.00	999.00	999.00	999.00	999.00	999.00	999.00	999.00	999.00	999.00	999	999	999.00	999.00	999.00	999	28.00	10.00	3	4	3	9.00	1	1	3	2	2	9.00	2	2	1	1	1
11723988631	1	4	1	2	Technician	2	1	2	8.00	23/06/2020	1	March - July	5	3	1	5.14	5.33	6.00	5.00	5.00	5.00	5.00	5.00	5.00	4.00	6.00	28	1	9.00	9.00	0.00	1	25.00	11.00	4	4	3	5.00	1	0	0	3	1	9.00	0	4	1	2	2
11723985035	1	2	3	2	Tour guide	1	1	2	7.00	23/06/2020	2	999	2	5	2	999.00	999.00	999.00	999.00	999.00	999.00	999.00	999.00	999.00	999.00	999.00	999	999	999.00	999.00	999.00	999	56.00	12.00	4	5	3	16.00	1	1	5	5	4	28.00	5	4	4	5	5
11723983617	2	7	1	2	retired 2018	1	3	2	7.50	23/06/2020	1	17/3/2020 - present (23/6/2020)	5	6	2	999.00	999.00	999.00	999.00	999.00	999.00	999.00	999.00	999.00	999.00	999.00	999	999	999.00	999.00	999.00	999	66.00	15.00	5	5	5	21.00	5	5	4	4	3	30.00	5	5	5	5	5
11723914504	1	2	1	2	Trainer	1	1	1	6.00	23/06/2020	2	999	5	3	1	5.00	4.67	5.00	7.00	2.00	4.00	3.00	5.00	6.50	6.00	7.00	21	1	10.00	10.00	0.00	1	25.00	12.00	3	4	5	2.00	1	0	0	1	0	11.00	2	4	2	3	0
11723909011	1	3	1	2	Procurement	2	3	2	7.00	23/06/2020	2	999	5	2	2	999.00	999.00	999.00	999.00	999.00	999.00	999.00	999.00	999.00	999.00	999.00	999	999	999.00	999.00	999.00	999	50.00	9.00	4	3	2	22.00	3	5	5	5	4	19.00	4	2	4	2	5
11723893328	2	3	1	2	Sales Manager	2	1	1	7.00	23/06/2020	2	999	5	4	2	999.00	999.00	999.00	999.00	999.00	999.00	999.00	999.00	999.00	999.00	999.00	999	999	999.00	999.00	999.00	999	20.00	7.00	3	3	1	2.00	0	1	0	1	0	11.00	1	1	3	3	2
11723888884	1	5	2	2	Medical technician	2	3	1	7.00	23/06/2020	2	999	5	3	2	999.00	999.00	999.00	999.00	999.00	999.00	999.00	999.00	999.00	999.00	999.00	999	999	999.00	999.00	999.00	999	57.00	15.00	5	5	5	17.00	4	3	3	4	3	25.00	4	4	4	3	5
11723876584	1	2	2	2	Retail Sales Assistant	1	1	2	7.00	23/06/2020	2	999	4	3	2	999.00	999.00	999.00	999.00	999.00	999.00	999.00	999.00	999.00	999.00	999.00	999	999	999.00	999.00	999.00	999	13986.00	2997.00	999	999	999	4995.00	999	999	999	999	999	5994.00	999	999	999	999	999
11723876439	1	2	2	2	Student	2	1	1	7.50	23/06/2020	2	999	5	3	1	6.29	6.67	7.00	7.00	6.00	6.50	7.00	6.00	5.50	6.00	5.00	7	3	14.00	12.00	2.00	2	45.00	11.00	3	4	4	15.00	4	3	1	3	4	19.00	3	1	4	4	4
11723874764	1	2	1	2	Skilled labourer	1	4	2	7.00	23/06/2020	2	999	1	5	1	4.57	5.00	7.00	7.00	1.00	1.50	1.00	2.00	7.00	7.00	7.00	18	1	7.00	5.00	2.00	2	56.00	12.00	5	4	3	18.00	0	5	4	4	5	26.00	4	5	4	4	5
11723857764	1	3	1	2	Lecturer	2	1	2	9.00	23/06/2020	1	March - start of May	3	2	1	5.57	6.00	5.00	6.00	7.00	6.00	6.00	6.00	4.50	3.00	6.00	18	1	6.00	4.00	2.00	2	54.00	14.00	5	4	5	14.00	4	3	3	3	1	26.00	4	4	5	5	5
11723856350	2	5	1	2	teacher	2	1	1	9.50	23/06/2020	2	999	5	3	2	999.00	999.00	999.00	999.00	999.00	999.00	999.00	999.00	999.00	999.00	999.00	999	999	999.00	999.00	999.00	999	55.00	11.00	3	4	4	19.00	5	4	4	3	3	25.00	4	4	4	4	5
11723845132	2	2	1	2	Student	3	4	1	3.00	23/06/2020	2	999	4	4	1	999.00	999.00	999.00	999.00	999.00	999.00	999.00	999.00	999.00	999.00	999.00	999	999	999.00	999.00	999.00	999	13986.00	2997.00	999	999	999	4995.00	999	999	999	999	999	5994.00	999	999	999	999	999
11723829511	1	3	1	2	Recruitment Consultant	2	1	2	7.00	23/06/2020	2	999	5	4	2	999.00	999.00	999.00	999.00	999.00	999.00	999.00	999.00	999.00	999.00	999.00	999	999	999.00	999.00	999.00	999	35.00	9.00	3	3	3	10.00	2	2	3	2	1	16.00	2	4	4	1	3
11723819925	2	3	1	2	Football development officier	2	1	1	9.00	23/06/2020	2	999	5	3	1	5.71	6.67	7.00	7.00	6.00	5.00	5.00	5.00	5.00	5.00	5.00	23	1	5.00	3.50	1.50	2	51.00	11.00	4	4	3	15.00	3	3	3	3	3	25.00	4	4	5	3	5
11723819671	1	2	1	2	Pro rugby player	1	2	2	7.00	23/06/2020	2	999	5	6	1	6.43	6.33	7.00	7.00	5.00	6.50	6.00	7.00	6.50	7.00	6.00	18	3	16.50	15.00	1.50	2	32.00	7.00	2	4	1	8.00	1	2	2	2	1	17.00	2	1	4	4	4
11723815501	2	6	1	2	Retired	5	3	2	6.50	23/06/2020	2	999	6	1	2	999.00	999.00	999.00	999.00	999.00	999.00	999.00	999.00	999.00	999.00	999.00	999	999	999.00	999.00	999.00	999	36.00	11.00	4	4	3	11.00	1	1	1	4	4	14.00	3	4	1	1	4
11723807998	1	4	2	2	Sports Coach	2	2	2	7.00	23/06/2020	2	999	5	4	2	999.00	999.00	999.00	999.00	999.00	999.00	999.00	999.00	999.00	999.00	999.00	999	999	999.00	999.00	999.00	999	56.00	12.00	4	4	4	20.00	4	4	4	4	4	24.00	4	4	4	4	4
11723806716	2	3	1	2	Teacher	2	1	1	7.00	23/06/2020	2	999	5	4	2	999.00	999.00	999.00	999.00	999.00	999.00	999.00	999.00	999.00	999.00	999.00	999	999	999.00	999.00	999.00	999	45.00	13.00	4	5	4	13.00	2	4	2	3	2	19.00	3	3	3	3	3
11723802466	1	2	2	2	Clerical admin worker	1	2	2	6.00	23/06/2020	2	999	5	4	2	999.00	999.00	999.00	999.00	999.00	999.00	999.00	999.00	999.00	999.00	999.00	999	999	999.00	999.00	999.00	999	34.00	8.00	3	4	1	9.00	3	3	0	3	0	17.00	3	2	4	3	3
11723794722	1	2	1	2	Electrical Engineer	2	2	1	7.50	23/06/2020	2	999	4	2	1	5.14	5.67	6.00	6.00	5.00	3.00	3.00	3.00	6.50	6.00	7.00	18	1	8.00	6.00	2.00	2	51.00	11.00	4	4	3	15.00	3	3	2	4	3	25.00	4	4	5	3	5
11723791243	2	2	1	2	Customer Assistant	1	1	2	6.00	23/06/2020	2	999	6	5	2	999.00	999.00	999.00	999.00	999.00	999.00	999.00	999.00	999.00	999.00	999.00	999	999	999.00	999.00	999.00	999	40.00	7.00	3	2	2	13.00	3	3	3	3	1	20.00	2	4	5	3	5
11723751975	2	3	1	2	Mental health nurse	2	1	1	7.00	23/06/2020	2	999	5	2	1	6.43	6.67	7.00	7.00	6.00	5.50	6.00	5.00	7.00	7.00	7.00	26	3	12.00	12.00	0.00	2	60.00	13.00	4	5	4	22.00	5	5	4	4	4	25.00	4	4	4	4	4
11723748129	1	5	2	2	MD	2	1	1	8.00	23/06/2020	2	999	5	4	1	4.86	5.33	5.00	5.00	6.00	4.00	5.00	3.00	5.00	5.00	5.00	4	1	3.00	3.00	0.00	1	52.00	13.00	4	5	4	17.00	4	3	4	3	3	22.00	3	4	4	3	4
11723743982	1	5	2	2	Teacher	2	3	1	8.00	23/06/2020	2	999	5	2	2	999.00	999.00	999.00	999.00	999.00	999.00	999.00	999.00	999.00	999.00	999.00	999	999	999.00	999.00	999.00	999	36.00	10.00	3	4	3	13.00	3	3	1	4	2	13.00	3	2	3	1	3
11723735712	2	7	1	999	Retired	4	1	1	6.50	23/06/2020	2	999	5	1	2	999.00	999.00	999.00	999.00	999.00	999.00	999.00	999.00	999.00	999.00	999.00	999	999	999.00	999.00	999.00	999	44.00	12.00	4	4	4	14.00	3	4	3	4	0	18.00	0	4	3	4	4
11723727759	1	3	1	2	Chartered Accountant	2	2	2	7.00	23/06/2020	2	999	4	2	1	4.00	2.67	1.00	4.00	3.00	5.00	5.00	5.00	5.00	5.00	5.00	18	1	2.00	0.00	2.00	2	53.00	11.00	3	5	3	18.00	4	3	4	4	3	24.00	4	3	5	4	4
11723721298	1	2	1	2	Youth worker	2	1	2	7.00	23/06/2020	2	999	3	4	2	999.00	999.00	999.00	999.00	999.00	999.00	999.00	999.00	999.00	999.00	999.00	999	999	999.00	999.00	999.00	999	58.00	14.00	5	5	4	19.00	3	5	4	4	3	25.00	4	4	4	3	5
11723720097	1	2	1	8	Part Time Multi Skills Coach	1	1	2	8.00	23/06/2020	2	999	4	4	2	999.00	999.00	999.00	999.00	999.00	999.00	999.00	999.00	999.00	999.00	999.00	999	999	999.00	999.00	999.00	999	48.00	11.00	4	4	3	18.00	3	4	4	3	4	19.00	3	4	3	3	3
11723713385	2	4	2	2	Midwife / Registered Nurse	2	3	1	6.00	23/06/2020	2	999	5	3	2	999.00	999.00	999.00	999.00	999.00	999.00	999.00	999.00	999.00	999.00	999.00	999	999	999.00	999.00	999.00	999	66.00	15.00	5	5	5	23.00	4	5	5	4	5	28.00	3	5	5	5	5
11723704787	1	3	2	2	Football Coach	2	1	1	6.50	23/06/2020	2	999	3	4	1	6.43	6.33	5.00	7.00	7.00	6.00	6.00	6.00	7.00	7.00	7.00	23	1	10.00	8.00	2.00	2	52.00	12.00	4	4	4	16.00	4	4	4	4	0	24.00	4	4	4	4	4
11723702179	2	3	1	6	Leisure attendant	1	1	2	6.00	23/06/2020	2	999	4	2	1	5.00	5.00	4.00	5.00	6.00	4.50	5.00	4.00	5.50	6.00	5.00	23	1	2.00	2.00	0.00	2	48.00	12.00	4	4	4	18.00	4	4	3	4	3	18.00	3	4	4	2	2
11723696427	2	2	2	2	Sales assistant	1	1	2	9.00	23/06/2020	2	999	5	4	2	999.00	999.00	999.00	999.00	999.00	999.00	999.00	999.00	999.00	999.00	999.00	999	999	999.00	999.00	999.00	999	13986.00	2997.00	999	999	999	4995.00	999	999	999	999	999	5994.00	999	999	999	999	999
11723683030	2	6	1	2	Book-keeper	2	1	2	8.00	23/06/2020	2	999	5	2	2	999.00	999.00	999.00	999.00	999.00	999.00	999.00	999.00	999.00	999.00	999.00	999	999	999.00	999.00	999.00	999	53.00	13.00	4	5	4	17.00	3	4	4	3	3	23.00	4	4	4	3	4
11723664952	1	1	1	2	Full-time student	1	1	2	7.00	23/06/2020	2	999	3	4	1	6.00	6.00	6.00	5.00	7.00	6.00	6.00	6.00	6.00	7.00	5.00	18	1	6.00	4.00	2.00	2	44.00	10.00	4	3	3	8.00	2	4	0	2	0	26.00	4	3	5	5	5
11723646469	2	2	1	2	Childcare assistant	1	5	2	7.00	23/06/2020	2	999	2	3	1	5.00	3.00	4.00	4.00	1.00	7.00	7.00	7.00	6.00	5.00	7.00	26	1	7.00	7.00	0.00	1	13986.00	2997.00	999	999	999	4995.00	999	999	999	999	999	5994.00	999	999	999	999	999
11723643953	2	1	1	2	Student	1	1	1	8.50	23/06/2020	2	999	5	5	1	6.00	6.33	7.00	7.00	5.00	6.50	7.00	6.00	5.00	5.00	5.00	10	3	18.00	14.50	3.50	2	54.00	13.00	4	4	5	22.00	5	5	5	4	3	19.00	3	3	4	3	3
11723594103	2	6	1	2	Retired	2	1	1	6.50	23/06/2020	2	999	5	2	2	999.00	999.00	999.00	999.00	999.00	999.00	999.00	999.00	999.00	999.00	999.00	999	999	999.00	999.00	999.00	999	43.00	11.00	4	4	3	16.00	3	2	2	5	4	16.00	3	3	5	2	2
11723583186	1	1	1	2	Studying level 3 Btech at Belfast met	1	3	2	6.00	23/06/2020	2	999	5	6	1	5.43	5.33	6.00	5.00	5.00	5.00	6.00	4.00	6.00	7.00	5.00	18	2	12.50	11.00	1.50	2	36.00	8.00	4	4	0	9.00	1	4	1	1	2	19.00	2	1	3	4	4
11723582817	1	3	1	2	Youth Worker	2	1	2	7.00	23/06/2020	2	999	5	5	2	999.00	999.00	999.00	999.00	999.00	999.00	999.00	999.00	999.00	999.00	999.00	999	999	999.00	999.00	999.00	999	55.00	12.00	4	4	4	19.00	4	5	3	4	3	24.00	4	4	5	4	4
11723545723	2	6	1	2	Retired	2	1	1	6.50	23/06/2020	2	999	5	2	2	999.00	999.00	999.00	999.00	999.00	999.00	999.00	999.00	999.00	999.00	999.00	999	999	999.00	999.00	999.00	999	47.00	11.00	4	4	3	17.00	3	2	3	5	4	19.00	3	3	5	3	3
11723536619	1	3	2	2	Paramedic	2	1	2	7.00	23/06/2020	2	999	4	3	2	999.00	999.00	999.00	999.00	999.00	999.00	999.00	999.00	999.00	999.00	999.00	999	999	999.00	999.00	999.00	999	49.00	15.00	5	5	5	14.00	5	4	1	4	0	20.00	3	4	5	3	1
11723535241	2	6	1	2	Retired IT Trainer and support officer	2	3	2	7.50	23/06/2020	1	15/3/2020 - present	7	2	2	999.00	999.00	999.00	999.00	999.00	999.00	999.00	999.00	999.00	999.00	999.00	999	999	999.00	999.00	999.00	999	49.00	12.00	4	4	4	14.00	3	2	3	4	2	23.00	3	5	4	3	4
11723533308	2	4	1	2	Sales	1	1	2	7.00	23/06/2020	2	999	4	1	2	999.00	999.00	999.00	999.00	999.00	999.00	999.00	999.00	999.00	999.00	999.00	999	999	999.00	999.00	999.00	999	31.00	9.00	3	3	3	6.00	2	0	0	4	0	16.00	3	3	4	1	4
11723513245	2	3	2	2	Lecturer	2	1	1	6.00	23/06/2020	2	999	4	3	2	999.00	999.00	999.00	999.00	999.00	999.00	999.00	999.00	999.00	999.00	999.00	999	999	999.00	999.00	999.00	999	37.00	10.00	3	4	3	13.00	2	2	2	4	3	14.00	2	2	3	3	2
11723510990	2	5	2	2	self employed	1	3	2	7.00	23/06/2020	2	999	4	1	2	999.00	999.00	999.00	999.00	999.00	999.00	999.00	999.00	999.00	999.00	999.00	999	999	999.00	999.00	999.00	999	45.00	10.00	3	4	3	15.00	3	3	3	3	3	20.00	3	4	4	2	2
11723508368	1	2	1	2	Bar manager	1	1	1	7.00	23/06/2020	2	999	3	2	1	5.43	5.00	5.00	5.00	5.00	5.00	3.00	7.00	6.50	7.00	6.00	18	1	8.00	6.00	2.00	2	46.00	10.00	4	3	3	16.00	3	4	2	4	3	20.00	3	3	4	3	4
11723507581	1	1	1	999	Student	1	1	2	6.50	23/06/2020	2	999	3	4	1	6.71	7.00	7.00	7.00	7.00	6.00	7.00	5.00	7.00	7.00	7.00	18	2	9.00	7.00	2.00	2	41.00	11.00	3	3	5	15.00	2	4	3	3	3	15.00	2	3	2	2	3
11723486359	1	1	1	2	None	1	1	1	7.50	23/06/2020	2	999	3	5	1	4.86	5.00	4.00	6.00	5.00	4.00	4.00	4.00	5.50	6.00	5.00	18	1	8.00	6.00	2.00	2	8.00	5.00	3	1	1	0.00	0	0	0	0	0	3.00	0	1	1	1	0
11723485444	1	1	1	999	Student	1	1	1	8.00	23/06/2020	2	999	7	5	1	6.29	6.67	6.00	7.00	7.00	5.50	6.00	5.00	6.50	6.00	7.00	18	1	6.50	5.00	1.50	2	56.00	15.00	5	5	5	19.00	4	4	4	4	3	22.00	4	5	4	4	1
11723477607	1	1	1	2	Student	1	2	2	8.50	23/06/2020	2	999	2	7	1	6.86	7.00	7.00	7.00	7.00	6.50	7.00	6.00	7.00	7.00	7.00	18	1	16.00	14.00	2.00	2	48.00	10.00	4	3	3	12.00	3	3	3	3	0	26.00	3	5	5	5	4
11723477425	1	1	1	999	Rugby	1	1	2	5.50	23/06/2020	2	999	4	4	1	6.29	6.33	6.00	6.00	7.00	6.00	6.00	6.00	6.50	6.00	7.00	18	1	10.50	8.00	2.50	2	26.00	4.00	2	1	1	10.00	1	2	2	3	2	12.00	2	1	3	2	2
11723477184	1	2	2	2	Self employed	1	1	2	6.00	23/06/2020	2	999	0	4	2	999.00	999.00	999.00	999.00	999.00	999.00	999.00	999.00	999.00	999.00	999.00	999	999	999.00	999.00	999.00	999	13986.00	2997.00	999	999	999	4995.00	999	999	999	999	999	5994.00	999	999	999	999	999
11723475931	1	1	1	2	Full time Student	1	2	2	7.00	23/06/2020	2	999	6	4	1	6.29	6.00	6.00	7.00	5.00	6.50	6.00	7.00	6.50	6.00	7.00	18	2	10.00	8.00	2.00	2	22.00	6.00	2	1	3	4.00	0	3	0	1	0	12.00	1	1	2	4	3
11723475044	1	2	1	2	Joiner	1	4	2	7.00	23/06/2020	1	20/03/2020 - present	2	6	1	5.43	5.33	6.00	5.00	5.00	5.00	5.00	5.00	6.00	7.00	5.00	3	1	6.00	2.00	4.00	2	23.00	10.00	3	3	4	2.00	1	1	0	0	0	11.00	3	1	3	2	2
11723473043	1	1	1	2	Student	1	1	2	6.50	23/06/2020	1	21/3/2020 - 21/6/2020	5	4	1	6.29	5.67	5.00	6.00	6.00	6.50	7.00	6.00	7.00	7.00	7.00	18	2	16.50	15.00	1.50	2	18.00	4.00	1	2	1	2.00	1	0	0	1	0	12.00	1	2	1	4	4
11723468214	2	3	1	2	civil servant	2	1	1	7.00	23/06/2020	2	999	5	4	2	999.00	999.00	999.00	999.00	999.00	999.00	999.00	999.00	999.00	999.00	999.00	999	999	999.00	999.00	999.00	999	65.00	14.00	5	5	4	21.00	4	4	5	4	4	30.00	5	5	5	5	5
11723466254	2	7	1	2	Retired	2	1	1	7.00	23/06/2020	2	999	5	2	2	999.00	999.00	999.00	999.00	999.00	999.00	999.00	999.00	999.00	999.00	999.00	999	999	999.00	999.00	999.00	999	56.00	12.00	4	4	4	18.00	3	5	3	4	3	26.00	4	5	4	3	5
11723459275	1	6	2	2	retired	2	1	1	9.00	23/06/2020	1	17/3/2020 - 28/4/2020	3	2	1	5.29	7.00	7.00	7.00	7.00	5.00	6.00	4.00	3.00	3.00	3.00	5	2	16.00	12.00	4.00	1	56.00	15.00	5	5	5	15.00	4	3	4	4	0	26.00	2	5	5	5	5
11723453544	1	1	1	2	Student	1	4	2	5.00	23/06/2020	2	999	4	4	1	5.00	5.00	6.00	5.00	4.00	5.50	6.00	5.00	4.50	4.00	5.00	18	1	4.50	3.00	1.50	2	45.00	9.00	3	3	3	15.00	1	4	3	4	3	21.00	5	4	5	0	4
11723446185	2	2	1	999	Waitress	1	5	1	7.00	23/06/2020	2	999	5	4	2	999.00	999.00	999.00	999.00	999.00	999.00	999.00	999.00	999.00	999.00	999.00	999	999	999.00	999.00	999.00	999	48.00	11.00	3	4	4	14.00	2	3	4	2	3	23.00	3	4	5	3	5
11723444102	2	4	1	999	Parent	2	1	1	7.00	23/06/2020	2	999	4	5	2	999.00	999.00	999.00	999.00	999.00	999.00	999.00	999.00	999.00	999.00	999.00	999	999	999.00	999.00	999.00	999	62.00	15.00	5	5	5	20.00	5	5	3	5	2	27.00	4	4	5	4	5
11723426724	1	3	1	2	Finance officer	2	1	1	7.00	23/06/2020	2	999	4	4	1	4.43	4.67	5.00	5.00	4.00	4.50	4.00	5.00	4.00	6.00	2.00	18	1	6.00	4.00	2.00	2	50.00	13.00	4	5	4	16.00	3	4	3	4	2	21.00	4	3	3	4	2
11723420112	1	2	1	2	Football Coach	1	5	2	7.50	23/06/2020	2	999	3	7	2	999.00	999.00	999.00	999.00	999.00	999.00	999.00	999.00	999.00	999.00	999.00	999	999	999.00	999.00	999.00	999	42.00	7.00	3	1	3	14.00	3	3	3	3	2	21.00	2	3	5	5	3
11723416705	1	2	1	999	Car valeter	1	1	1	8.00	23/06/2020	2	999	5	4	1	6.29	7.00	7.00	7.00	7.00	7.00	7.00	7.00	4.50	5.00	4.00	21	3	15.00	13.00	2.00	1	45.00	14.00	5	4	5	17.00	4	4	2	3	4	14.00	2	1	2	3	3
11723410869	1	4	1	2	Rugby Development Officer	1	1	1	8.00	23/06/2020	2	999	5	1	2	999.00	999.00	999.00	999.00	999.00	999.00	999.00	999.00	999.00	999.00	999.00	999	999	999.00	999.00	999.00	999	50.00	13.00	4	5	4	11.00	5	5	0	1	0	26.00	4	4	5	4	5
11723374288	2	7	2	2	Retired social worker	5	1	2	7.00	23/06/2020	2	999	7	1	2	999.00	999.00	999.00	999.00	999.00	999.00	999.00	999.00	999.00	999.00	999.00	999	999	999.00	999.00	999.00	999	38.00	8.00	2	4	2	10.00	1	3	1	4	1	20.00	2	4	4	4	3
11723369213	1	2	2	2	Sales advisor	1	4	1	7.50	23/06/2020	2	999	0	4	1	6.14	5.67	6.00	6.00	5.00	7.00	7.00	7.00	6.00	7.00	5.00	11	1	4.00	4.00	0.00	2	41.00	10.00	1	5	4	13.00	3	5	0	3	2	18.00	3	4	5	2	1
11723343801	1	6	1	2	Landlord & Property Manager	2	1	1	6.00	23/06/2020	2	999	7	4	2	999.00	999.00	999.00	999.00	999.00	999.00	999.00	999.00	999.00	999.00	999.00	999	999	999.00	999.00	999.00	999	50.00	12.00	4	4	4	15.00	4	4	3	2	2	23.00	4	4	3	3	5
11723343491	2	3	1	2	Civil servant	2	1	1	6.50	23/06/2020	2	999	7	2	2	999.00	999.00	999.00	999.00	999.00	999.00	999.00	999.00	999.00	999.00	999.00	999	999	999.00	999.00	999.00	999	11.00	4.00	2	1	1	2.00	0	1	0	1	0	5.00	1	3	1	0	0
11723336648	2	4	1	2	Lecture	2	1	1	6.50	23/06/2020	2	999	4	5	2	999.00	999.00	999.00	999.00	999.00	999.00	999.00	999.00	999.00	999.00	999.00	999	999	999.00	999.00	999.00	999	58.00	14.00	4	5	5	20.00	4	4	4	4	4	24.00	4	4	4	4	4
11723330860	2	2	1	2	Physiotherapist	1	1	2	7.00	23/06/2020	2	999	0	1	2	999.00	999.00	999.00	999.00	999.00	999.00	999.00	999.00	999.00	999.00	999.00	999	999	999.00	999.00	999.00	999	58.00	12.00	4	4	4	22.00	5	5	3	4	5	24.00	3	4	4	5	4
11723305782	1	7	1	2	Retired	2	1	1	6.50	23/06/2020	1	13/3/2020 - present	5	2	2	999.00	999.00	999.00	999.00	999.00	999.00	999.00	999.00	999.00	999.00	999.00	999	999	999.00	999.00	999.00	999	19.00	11.00	4	4	3	1.00	0	1	0	0	0	7.00	0	3	1	1	1
11723294897	1	4	2	999	Accountant	2	1	1	7.50	23/06/2020	2	999	5	5	2	999.00	999.00	999.00	999.00	999.00	999.00	999.00	999.00	999.00	999.00	999.00	999	999	999.00	999.00	999.00	999	44.00	11.00	3	4	4	9.00	1	2	1	3	2	24.00	3	4	4	3	5
11723282884	1	3	1	2	Coach	3	1	2	7.00	23/06/2020	2	999	4	3	1	999.00	999.00	999.00	999.00	999.00	999.00	999.00	999.00	999.00	999.00	999.00	999	999	999.00	999.00	999.00	999	13986.00	2997.00	999	999	999	4995.00	999	999	999	999	999	5994.00	999	999	999	999	999
11723280479	1	3	2	2	Sales Rep	2	1	2	7.00	23/06/2020	2	999	0	1	1	6.71	6.33	6.00	6.00	7.00	7.00	7.00	7.00	7.00	7.00	7.00	7	1	7.00	4.50	2.50	2	13986.00	2997.00	999	999	999	4995.00	999	999	999	999	999	5994.00	999	999	999	999	999
11723269865	2	4	1	999	Circus performer & tutor	1	1	1	6.00	23/06/2020	2	999	5	1	1	4.86	5.00	6.00	6.00	3.00	4.50	6.00	3.00	5.00	4.00	6.00	32	2	20.00	15.00	5.00	1	60.00	15.00	5	5	5	18.00	4	4	3	4	3	27.00	4	5	4	4	5
11723268828	1	2	1	2	Personal Trainer	1	1	1	7.50	23/06/2020	2	999	6	3	1	4.29	4.67	5.00	4.00	5.00	3.50	4.00	3.00	4.50	4.00	5.00	4	1	8.00	8.00	0.00	1	13986.00	2997.00	999	999	999	4995.00	999	999	999	999	999	5994.00	999	999	999	999	999
11723267757	1	4	1	2	Fire Fighter	2	1	1	7.50	23/06/2020	2	999	0	5	2	999.00	999.00	999.00	999.00	999.00	999.00	999.00	999.00	999.00	999.00	999.00	999	999	999.00	999.00	999.00	999	59.00	15.00	5	5	5	18.00	4	4	3	4	3	26.00	4	5	5	4	3
11723266587	2	2	2	2	Coach	1	1	2	7.50	23/06/2020	2	999	7	2	1	4.00	5.33	5.00	5.00	6.00	1.50	2.00	1.00	4.50	4.00	5.00	18	1	5.00	3.00	2.00	2	40.00	12.00	4	5	3	6.00	2	1	1	1	1	22.00	4	3	5	3	4
11723263569	1	2	1	2	Sports development project worker	1	1	1	6.50	23/06/2020	2	999	5	4	1	6.14	5.33	5.00	6.00	5.00	6.50	6.00	7.00	7.00	7.00	7.00	7	1	5.50	4.00	1.50	2	33.00	8.00	3	2	3	5.00	2	1	1	1	0	20.00	1	3	4	2	5
11723260470	2	2	2	6	Project Officer	1	1	2	8.00	23/06/2020	2	999	5	5	1	5.14	5.67	7.00	5.00	5.00	4.00	5.00	3.00	5.50	5.00	6.00	23	1	5.00	3.00	2.00	2	33.00	11.00	4	4	3	9.00	3	2	1	2	1	13.00	2	3	2	1	2
11723251433	2	2	1	2	Graduate student	1	1	2	7.50	23/06/2020	2	999	5	3	2	999.00	999.00	999.00	999.00	999.00	999.00	999.00	999.00	999.00	999.00	999.00	999	999	999.00	999.00	999.00	999	13986.00	2997.00	999	999	999	4995.00	999	999	999	999	999	5994.00	999	999	999	999	999
11723243074	1	6	1	2	Retired Head of Physical Education Teacher	2	3	1	7.00	23/06/2020	1	March-June	7	2	2	999.00	999.00	999.00	999.00	999.00	999.00	999.00	999.00	999.00	999.00	999.00	999	999	999.00	999.00	999.00	999	65.00	14.00	4	5	5	22.00	5	5	4	4	4	29.00	5	4	5	5	5
11723241399	2	5	1	999	Secretary	2	1	2	7.50	23/06/2020	1	23/3/2020 - 10/6/2020	4	2	2	999.00	999.00	999.00	999.00	999.00	999.00	999.00	999.00	999.00	999.00	999.00	999	999	999.00	999.00	999.00	999	39.00	8.00	2	4	2	13.00	3	3	1	3	3	18.00	4	4	4	1	3
11723239158	1	2	1	2	Teacher	1	1	1	7.00	23/06/2020	2	999	2	5	1	4.43	5.00	5.00	6.00	4.00	3.50	3.00	4.00	4.50	5.00	4.00	23	2	10.00	8.00	2.00	2	52.00	13.00	4	5	4	13.00	5	4	1	3	0	26.00	3	4	5	5	4
11723238570	2	2	1	2	Research Assistant	2	1	2	7.00	23/06/2020	2	999	4	2	2	999.00	999.00	999.00	999.00	999.00	999.00	999.00	999.00	999.00	999.00	999.00	999	999	999.00	999.00	999.00	999	51.00	12.00	4	4	4	15.00	4	3	3	3	2	24.00	4	4	4	4	4
11723238045	2	2	1	2	Graduate student	1	1	2	7.50	23/06/2020	2	999	5	3	1	999.00	999.00	999.00	999.00	999.00	999.00	999.00	999.00	999.00	999.00	999.00	999	999	999.00	999.00	999.00	999	13986.00	2997.00	999	999	999	4995.00	999	999	999	999	999	5994.00	999	999	999	999	999
11723203137	1	4	1	8	Doctor	2	2	1	7.50	23/06/2020	2	999	4	2	2	999.00	999.00	999.00	999.00	999.00	999.00	999.00	999.00	999.00	999.00	999.00	999	999	999.00	999.00	999.00	999	52.00	12.00	4	4	4	15.00	4	3	3	3	2	25.00	3	4	4	5	5
11723197096	2	6	1	2	Retired	2	1	1	6.50	23/06/2020	1	11/3/2020 - 8/6/2020	6	2	2	999.00	999.00	999.00	999.00	999.00	999.00	999.00	999.00	999.00	999.00	999.00	999	999	999.00	999.00	999.00	999	57.00	12.00	4	4	4	18.00	3	4	3	4	4	27.00	4	5	5	3	5
11723195198	2	3	2	3, 6	Unemployed	1	3	2	6.50	23/06/2020	1	Three months so far	7	3	1	4.00	3.67	3.00	5.00	3.00	4.00	4.00	4.00	4.50	5.00	4.00	23	3	15.50	15.50	0.00	2	39.00	9.00	3	3	3	10.00	2	3	2	2	1	20.00	4	4	4	2	3
11723186888	2	6	1	999	Clinical Psychologist	2	3	1	7.50	23/06/2020	1	20/3/2020 - 23/6/2020	5	2	2	999.00	999.00	999.00	999.00	999.00	999.00	999.00	999.00	999.00	999.00	999.00	999	999	999.00	999.00	999.00	999	52.00	9.00	3	5	1	18.00	3	4	3	4	4	25.00	3	5	5	3	5
11723184615	1	5	1	2	Retail worker	2	3	2	7.00	23/06/2020	2	999	5	2	2	999.00	999.00	999.00	999.00	999.00	999.00	999.00	999.00	999.00	999.00	999.00	999	999	999.00	999.00	999.00	999	38.00	12.00	4	4	4	6.00	1	1	0	3	1	20.00	3	4	4	4	3
11723180147	1	5	1	2	Retired	2	2	1	6.00	23/06/2020	2	999	5	2	2	999.00	999.00	999.00	999.00	999.00	999.00	999.00	999.00	999.00	999.00	999.00	999	999	999.00	999.00	999.00	999	44.00	13.00	4	5	4	9.00	0	3	3	3	0	22.00	4	4	5	0	4
11723166439	1	4	1	2	PhD Student	1	4	2	5.00	23/06/2020	2	999	5	1	2	999.00	999.00	999.00	999.00	999.00	999.00	999.00	999.00	999.00	999.00	999.00	999	999	999.00	999.00	999.00	999	55.00	15.00	5	5	5	16.00	5	1	5	5	0	24.00	3	3	3	5	5
11723165153	2	6	1	2	Retired	2	3	1	8.00	23/06/2020	1	14/3/2020 - present (23/06/2020)	6	3	2	999.00	999.00	999.00	999.00	999.00	999.00	999.00	999.00	999.00	999.00	999.00	999	999	999.00	999.00	999.00	999	39.00	9.00	3	3	3	8.00	2	3	0	2	1	22.00	3	4	5	3	4
11723152580	1	3	2	2	Paramedic	2	1	2	7.00	23/06/2020	2	999	4	3	2	999.00	999.00	999.00	999.00	999.00	999.00	999.00	999.00	999.00	999.00	999.00	999	999	999.00	999.00	999.00	999	48.00	13.00	5	4	4	17.00	3	5	3	4	2	18.00	3	3	4	3	0
11723151428	1	6	2	2	Semi-retired	1	3	2	8.00	23/06/2020	2	999	6	1	2	999.00	999.00	999.00	999.00	999.00	999.00	999.00	999.00	999.00	999.00	999.00	999	999	999.00	999.00	999.00	999	36.00	13.00	5	4	4	10.00	4	3	0	3	0	13.00	3	4	2	0	2
11723115443	1	2	1	2	Financial analyst	1	1	1	8.00	23/06/2020	2	999	6	4	1	4.71	3.67	3.00	5.00	3.00	4.50	3.00	6.00	6.50	7.00	6.00	7	1	7.50	5.00	2.50	2	24.00	9.00	3	3	3	5.00	1	1	1	1	1	10.00	2	4	1	1	1
11723055077	1	6	1	2	Retired	2	1	1	6.50	23/06/2020	2	999	5	2	2	999.00	999.00	999.00	999.00	999.00	999.00	999.00	999.00	999.00	999.00	999.00	999	999	999.00	999.00	999.00	999	67.00	15.00	5	5	5	25.00	5	5	5	5	5	27.00	5	5	5	4	3
11723042438	1	2	2	8	Teacher	2	2	1	7.50	23/06/2020	2	999	4	4	1	5.57	5.67	6.00	5.00	6.00	6.00	6.00	6.00	5.00	5.00	5.00	11	1	8.00	8.00	0.00	2	52.00	12.00	4	4	4	13.00	3	2	2	3	3	27.00	4	4	5	5	5
11722983300	1	2	2	2	Student	1	1	2	7.00	23/06/2020	2	999	4	6	1	6.43	7.00	7.00	7.00	7.00	5.50	5.00	6.00	6.50	7.00	6.00	7	1	8.00	6.00	2.00	2	47.00	13.00	4	5	4	13.00	3	4	0	3	3	21.00	1	5	5	3	3
11722944306	1	6	1	2	Retired solicitor	2	1	2	7.50	23/06/2020	2	999	4	2	2	999.00	999.00	999.00	999.00	999.00	999.00	999.00	999.00	999.00	999.00	999.00	999	999	999.00	999.00	999.00	999	39.00	12.00	4	4	4	7.00	0	0	0	5	2	20.00	4	4	4	1	5
11722936916	2	7	1	2	Retired	5	1	1	6.50	23/06/2020	2	999	7	1	1	5.86	5.67	5.00	6.00	6.00	6.00	6.00	6.00	6.00	5.00	7.00	8	1	8.00	0.00	8.00	1	63.00	13.00	4	5	4	22.00	4	5	5	4	4	28.00	4	5	4	5	5
11722854647	2	3	2	3	Administrator	2	4	2	7.00	23/06/2020	2	999	4	4	1	5.14	5.33	5.00	6.00	5.00	3.50	3.00	4.00	6.50	6.00	7.00	7	1	5.00	3.50	1.50	2	42.00	13.00	4	5	4	12.00	1	3	1	4	3	17.00	3	4	4	2	2
11722834593	2	6	1	2	Retired	2	3	1	5.00	23/06/2020	2	999	5	2	2	999.00	999.00	999.00	999.00	999.00	999.00	999.00	999.00	999.00	999.00	999.00	999	999	999.00	999.00	999.00	999	56.00	15.00	5	5	5	16.00	2	2	4	4	4	25.00	4	5	5	1	5
11722829677	2	6	1	2	Retired	1	1	2	7.00	23/06/2020	2	999	4	1	2	999.00	999.00	999.00	999.00	999.00	999.00	999.00	999.00	999.00	999.00	999.00	999	999	999.00	999.00	999.00	999	34.00	9.00	3	3	3	8.00	0	1	0	4	3	17.00	3	3	3	3	3
11722820609	2	2	2	2	Student	1	2	1	8.50	23/06/2020	2	999	6	5	2	999.00	999.00	999.00	999.00	999.00	999.00	999.00	999.00	999.00	999.00	999.00	999	999	999.00	999.00	999.00	999	52.00	11.00	4	4	3	17.00	3	3	3	4	4	24.00	4	4	4	4	4
11722781981	2	6	1	2	Retired	2	5	1	7.50	23/06/2020	2	999	5	2	2	999.00	999.00	999.00	999.00	999.00	999.00	999.00	999.00	999.00	999.00	999.00	999	999	999.00	999.00	999.00	999	52.00	13.00	4	5	4	17.00	4	4	3	3	3	22.00	3	3	5	3	4
11722775058	2	3	1	2	Social worker	1	1	2	5.00	23/06/2020	2	999	5	7	2	999.00	999.00	999.00	999.00	999.00	999.00	999.00	999.00	999.00	999.00	999.00	999	999	999.00	999.00	999.00	999	50.00	12.00	4	4	4	15.00	4	0	3	5	3	23.00	3	3	5	4	5
11722762138	1	1	1	2	student	2	1	1	8.00	23/06/2020	2	999	5	6	1	4.57	6.00	7.00	6.00	5.00	3.50	4.00	3.00	3.50	5.00	2.00	10	1	8.00	6.00	2.00	2	44.00	13.00	4	5	4	9.00	4	3	1	1	0	22.00	4	3	4	2	5
11722714578	2	7	1	2	Retired	2	1	1	8.50	23/06/2020	1	March - end May	4	2	2	999.00	999.00	999.00	999.00	999.00	999.00	999.00	999.00	999.00	999.00	999.00	999	999	999.00	999.00	999.00	999	58.00	14.00	5	5	4	15.00	3	3	3	3	3	29.00	4	5	5	5	5
11722687295	1	4	1	999	Warehousing	4	1	1	6.00	23/06/2020	2	999	0	1	1	7.00	7.00	7.00	7.00	7.00	7.00	7.00	7.00	7.00	7.00	7.00	18	1	5.50	4.00	1.50	2	22.00	8.00	3	3	2	2.00	0	0	0	2	0	12.00	0	2	3	2	5
11722653961	1	5	1	2	Partner in global professional services firm	2	1	1	8.00	23/06/2020	2	999	3	3	2	999.00	999.00	999.00	999.00	999.00	999.00	999.00	999.00	999.00	999.00	999.00	999	999	999.00	999.00	999.00	999	54.00	13.00	4	5	4	17.00	3	4	3	3	4	24.00	4	4	5	2	5
11722642603	1	2	1	999	Student	2	1	1	7.50	23/06/2020	2	999	7	5	1	5.29	6.00	6.00	6.00	6.00	4.00	3.00	5.00	5.50	6.00	5.00	3	1	10.50	4.50	6.00	2	42.00	12.00	4	4	4	8.00	1	2	0	3	2	22.00	4	4	5	2	3
11722615141	1	6	1	999	Retired	2	1	1	8.00	23/06/2020	2	999	4	5	1	4.43	6.33	7.00	6.00	6.00	4.50	4.00	5.00	1.50	2.00	1.00	5	1	19.00	17.00	2.00	1	59.00	15.00	5	5	5	16.00	5	4	0	3	4	28.00	5	5	5	3	5
11722612317	2	4	1	2	Journalist	2	1	2	5.00	23/06/2020	2	999	6	4	2	999.00	999.00	999.00	999.00	999.00	999.00	999.00	999.00	999.00	999.00	999.00	999	999	999.00	999.00	999.00	999	55.00	12.00	4	4	4	19.00	4	5	4	3	3	24.00	4	3	4	4	5
11722609984	2	1	1	2	Barista	2	5	2	7.00	23/06/2020	2	999	4	4	2	999.00	999.00	999.00	999.00	999.00	999.00	999.00	999.00	999.00	999.00	999.00	999	999	999.00	999.00	999.00	999	32.00	9.00	3	2	4	4.00	0	0	0	4	0	19.00	1	5	5	2	5
11722606943	2	2	1	2	Actuary	1	1	1	7.00	23/06/2020	2	999	5	2	2	999.00	999.00	999.00	999.00	999.00	999.00	999.00	999.00	999.00	999.00	999.00	999	999	999.00	999.00	999.00	999	13986.00	2997.00	999	999	999	4995.00	999	999	999	999	999	5994.00	999	999	999	999	999
11722599151	2	7	1	2	Retired	2	1	1	8.50	23/06/2020	1	March - end of May	4	2	2	999.00	999.00	999.00	999.00	999.00	999.00	999.00	999.00	999.00	999.00	999.00	999	999	999.00	999.00	999.00	999	58.00	12.00	4	4	4	16.00	3	3	3	4	3	30.00	5	5	5	5	5
11722579057	1	5	1	2	Civil engineering	2	1	2	6.00	23/06/2020	2	999	5	4	2	999.00	999.00	999.00	999.00	999.00	999.00	999.00	999.00	999.00	999.00	999.00	999	999	999.00	999.00	999.00	999	35.00	10.00	3	4	3	8.00	0	2	0	3	3	17.00	1	3	5	1	4
11722554810	2	3	1	2	Head of Operations & Events	1	1	1	8.00	23/06/2020	2	999	5	2	2	999.00	999.00	999.00	999.00	999.00	999.00	999.00	999.00	999.00	999.00	999.00	999	999	999.00	999.00	999.00	999	34.00	10.00	3	4	3	10.00	1	4	2	2	1	14.00	2	3	3	2	2
11722538533	1	2	1	2	Sales	2	4	1	8.00	23/06/2020	1	Apr-July	5	3	1	5.14	5.33	5.00	6.00	5.00	4.50	4.00	5.00	5.50	6.00	5.00	18	1	6.00	4.00	2.00	2	52.00	10.00	3	4	3	18.00	2	4	4	4	4	24.00	4	3	5	4	5
11722533703	1	3	1	6	Lecturer	2	1	2	7.50	23/06/2020	2	999	5	4	2	999.00	999.00	999.00	999.00	999.00	999.00	999.00	999.00	999.00	999.00	999.00	999	999	999.00	999.00	999.00	999	32.00	10.00	4	3	3	5.00	3	1	0	1	0	17.00	1	3	3	4	3
11722531891	1	2	1	2	Civil Servant	2	5	2	7.00	23/06/2020	2	999	5	2	2	999.00	999.00	999.00	999.00	999.00	999.00	999.00	999.00	999.00	999.00	999.00	999	999	999.00	999.00	999.00	999	48.00	12.00	4	4	4	18.00	4	4	4	4	2	18.00	4	4	3	3	3
11722516303	1	2	1	2	Operations manager	2	1	2	8.50	23/06/2020	2	999	4	2	1	5.57	6.33	7.00	5.00	7.00	4.50	5.00	4.00	5.50	6.00	5.00	3	1	12.00	4.00	8.00	2	47.00	12.00	4	5	3	16.00	3	4	3	3	3	19.00	3	4	5	2	3
11722509498	1	6	1	2	Retires	2	1	2	7.50	23/06/2020	2	999	4	3	2	999.00	999.00	999.00	999.00	999.00	999.00	999.00	999.00	999.00	999.00	999.00	999	999	999.00	999.00	999.00	999	45.00	11.00	3	4	4	10.00	2	3	0	3	2	24.00	4	5	4	3	4
11722507646	2	2	2	2	Student	2	4	1	7.00	23/06/2020	2	999	4	2	2	999.00	999.00	999.00	999.00	999.00	999.00	999.00	999.00	999.00	999.00	999.00	999	999	999.00	999.00	999.00	999	42.00	11.00	4	3	4	13.00	3	3	2	3	2	18.00	3	3	4	3	3
11722504131	2	7	1	8	Retired	2	2	1	10.50	23/06/2020	2	999	4	3	2	999.00	999.00	999.00	999.00	999.00	999.00	999.00	999.00	999.00	999.00	999.00	999	999	999.00	999.00	999.00	999	19.00	8.00	1	3	4	4.00	1	1	0	1	1	7.00	1	4	1	0	1
11722486832	1	2	1	2	Account Manager	2	1	1	8.00	23/06/2020	2	999	4	2	2	999.00	999.00	999.00	999.00	999.00	999.00	999.00	999.00	999.00	999.00	999.00	999	999	999.00	999.00	999.00	999	13986.00	2997.00	999	999	999	4995.00	999	999	999	999	999	5994.00	999	999	999	999	999
11722481887	1	6	1	2	Retired	2	3	1	8.50	23/06/2020	2	999	5	2	1	5.57	6.33	6.00	6.00	7.00	4.00	5.00	3.00	6.00	5.00	7.00	33	1	1.50	0.00	1.50	1	55.00	13.00	4	5	4	17.00	4	3	3	3	4	25.00	4	5	4	4	4
11722474201	1	5	1	2	Retired	2	1	2	1.50	23/06/2020	2	999	5	4	2	999.00	999.00	999.00	999.00	999.00	999.00	999.00	999.00	999.00	999.00	999.00	999	999	999.00	999.00	999.00	999	55.00	12.00	4	4	4	14.00	3	5	0	3	3	29.00	5	5	5	5	5
11722460348	1	3	1	2	Civil service	5	2	2	8.00	23/06/2020	2	999	0	3	1	3.29	4.00	4.00	3.00	5.00	3.00	5.00	1.00	2.50	3.00	2.00	18	1	6.00	5.00	1.00	2	66.00	12.00	4	4	4	24.00	5	5	5	4	5	30.00	5	5	5	5	5
11722455390	2	4	2	999	School lunchtime supervisor	4	1	1	7.00	23/06/2020	2	999	5	3	2	999.00	999.00	999.00	999.00	999.00	999.00	999.00	999.00	999.00	999.00	999.00	999	999	999.00	999.00	999.00	999	49.00	12.00	4	4	4	17.00	2	5	2	4	4	20.00	4	3	5	1	2
11722444339	1	2	1	2	Team Lead	1	5	2	7.50	23/06/2020	2	999	7	1	2	999.00	999.00	999.00	999.00	999.00	999.00	999.00	999.00	999.00	999.00	999.00	999	999	999.00	999.00	999.00	999	43.00	10.00	3	3	4	13.00	3	0	3	3	4	20.00	4	3	4	2	4
11722439781	2	2	1	2	Dancer	1	4	1	9.00	23/06/2020	2	999	2	3	1	6.29	6.00	7.00	7.00	4.00	6.00	6.00	6.00	7.00	7.00	7.00	34	3	29.00	25.00	4.00	1	52.00	11.00	4	4	3	16.00	3	3	3	4	3	25.00	4	3	5	4	5
11722438393	1	4	1	2	Project manager	2	1	2	6.00	23/06/2020	2	999	6	4	1	5.00	6.33	6.00	7.00	6.00	2.50	3.00	2.00	5.50	6.00	5.00	18	1	5.00	3.00	2.00	2	59.00	14.00	5	5	4	17.00	5	5	1	3	3	28.00	5	4	5	4	5
11722418521	1	6	1	999	Psychologist	2	1	1	7.50	23/06/2020	2	999	5	2	2	999.00	999.00	999.00	999.00	999.00	999.00	999.00	999.00	999.00	999.00	999.00	999	999	999.00	999.00	999.00	999	52.00	13.00	5	4	4	13.00	4	3	3	2	1	26.00	4	5	5	3	4
11722405404	1	1	1	2	student	1	1	2	8.00	23/06/2020	2	999	4	3	1	6.71	7.00	7.00	7.00	7.00	6.50	7.00	6.00	6.50	7.00	6.00	18	1	7.50	6.00	1.50	2	53.00	9.00	3	3	3	18.00	2	4	3	5	4	26.00	4	5	5	4	4
11722402025	2	4	1	2	Health improvement Midwife	5	1	2	6.00	23/06/2020	2	999	3	2	2	999.00	999.00	999.00	999.00	999.00	999.00	999.00	999.00	999.00	999.00	999.00	999	999	999.00	999.00	999.00	999	45.00	13.00	4	5	4	9.00	3	2	0	4	0	23.00	4	3	5	4	4
11722400836	2	2	1	2	Gym owner	2	1	1	6.50	23/06/2020	1	March - May	4	2	1	4.43	3.33	1.00	7.00	2.00	4.50	5.00	4.00	6.00	6.00	6.00	26	1	15.00	15.00	0.00	1	34.00	9.00	4	5	0	9.00	1	4	1	3	0	16.00	1	1	1	4	4
11722392043	2	6	1	2	Retired	2	1	1	8.50	23/06/2020	2	999	5	2	2	999.00	999.00	999.00	999.00	999.00	999.00	999.00	999.00	999.00	999.00	999.00	999	999	999.00	999.00	999.00	999	51.00	12.00	4	4	4	16.00	1	4	4	4	3	23.00	3	4	4	3	5
11722382137	2	5	1	2	Retired	2	1	1	4.50	23/06/2020	1	March - June	5	2	2	999.00	999.00	999.00	999.00	999.00	999.00	999.00	999.00	999.00	999.00	999.00	999	999	999.00	999.00	999.00	999	55.00	12.00	4	4	4	19.00	4	4	4	4	3	24.00	3	5	4	4	4
11722381075	2	2	2	6	Student	1	1	2	6.00	23/06/2020	2	999	7	4	2	999.00	999.00	999.00	999.00	999.00	999.00	999.00	999.00	999.00	999.00	999.00	999	999	999.00	999.00	999.00	999	13986.00	2997.00	999	999	999	4995.00	999	999	999	999	999	5994.00	999	999	999	999	999
11722380253	1	6	1	2	Retired	2	1	1	8.00	23/06/2020	2	999	5	2	2	999.00	999.00	999.00	999.00	999.00	999.00	999.00	999.00	999.00	999.00	999.00	999	999	999.00	999.00	999.00	999	67.00	15.00	5	5	5	22.00	4	5	4	5	4	30.00	5	5	5	5	5
11722380093	1	1	1	2	Student	1	1	1	4.50	23/06/2020	2	999	2	1	1	5.71	6.33	6.00	6.00	7.00	5.00	5.00	5.00	5.50	6.00	5.00	18	2	9.00	7.00	2.00	2	50.00	13.00	4	5	4	14.00	3	1	4	3	3	23.00	4	4	4	3	4
11722378296	2	4	1	2	Teacher	2	3	1	6.50	23/06/2020	2	999	5	4	2	999.00	999.00	999.00	999.00	999.00	999.00	999.00	999.00	999.00	999.00	999.00	999	999	999.00	999.00	999.00	999	28.00	12.00	4	4	4	6.00	1	2	0	3	0	10.00	1	1	4	1	2
11722378032	2	1	1	2	Student	1	1	2	7.50	23/06/2020	2	999	5	5	2	999.00	999.00	999.00	999.00	999.00	999.00	999.00	999.00	999.00	999.00	999.00	999	999	999.00	999.00	999.00	999	22.00	9.00	3	2	4	7.00	0	1	0	3	3	6.00	2	1	2	0	1
11722377607	1	1	1	999	None	1	1	1	6.00	23/06/2020	2	999	6	6	1	5.86	5.67	6.00	6.00	5.00	5.50	5.00	6.00	6.50	6.00	7.00	18	1	8.00	6.00	2.00	2	9.00	0.00	0	0	0	5.00	0	1	0	1	3	4.00	0	0	0	2	1
11722377431	2	6	1	999	Retired	2	3	1	8.00	23/06/2020	2	999	5	2	2	999.00	999.00	999.00	999.00	999.00	999.00	999.00	999.00	999.00	999.00	999.00	999	999	999.00	999.00	999.00	999	56.00	12.00	4	4	4	16.00	3	4	3	5	1	28.00	5	5	5	4	5
11722367457	2	3	1	2	HR Assistant	2	2	1	8.00	23/06/2020	2	999	4	2	2	999.00	999.00	999.00	999.00	999.00	999.00	999.00	999.00	999.00	999.00	999.00	999	999	999.00	999.00	999.00	999	37.00	8.00	3	4	1	11.00	1	1	3	3	3	18.00	1	3	5	4	2
11722343771	2	2	1	2	Student	1	1	2	4.00	23/06/2020	2	999	6	3	2	999.00	999.00	999.00	999.00	999.00	999.00	999.00	999.00	999.00	999.00	999.00	999	999	999.00	999.00	999.00	999	23.00	4.00	2	2	0	9.00	3	4	1	1	0	10.00	1	2	3	2	1
11722338224	1	3	1	2	Business Development Manager	2	3	1	7.50	23/06/2020	2	999	5	4	1	5.14	6.00	5.00	7.00	6.00	4.50	7.00	2.00	4.50	5.00	4.00	18	1	6.00	4.00	2.00	2	56.00	13.00	4	5	4	16.00	5	5	2	4	0	27.00	4	4	5	4	5
11722336877	1	3	1	3	Support worker	1	1	2	8.00	23/06/2020	2	999	5	1	1	2.14	2.67	4.00	2.00	2.00	1.00	1.00	1.00	2.50	3.00	2.00	18	1	1.50	0.00	1.50	2	20.00	6.00	3	2	1	1.00	0	1	0	0	0	13.00	2	4	4	1	2
11722332466	1	2	1	2	Electrical Engineer	1	1	2	6.00	23/06/2020	2	999	4	5	2	999.00	999.00	999.00	999.00	999.00	999.00	999.00	999.00	999.00	999.00	999.00	999	999	999.00	999.00	999.00	999	13986.00	2997.00	999	999	999	4995.00	999	999	999	999	999	5994.00	999	999	999	999	999
11722328535	1	2	1	2	Manufacturing Engineer	2	4	2	8.00	23/06/2020	2	999	5	5	2	999.00	999.00	999.00	999.00	999.00	999.00	999.00	999.00	999.00	999.00	999.00	999	999	999.00	999.00	999.00	999	48.00	12.00	4	4	4	15.00	4	5	1	2	3	21.00	4	4	5	1	4
11722323249	1	2	1	2	Coach/Personal Trainer	1	1	1	7.50	23/06/2020	2	999	5	3	1	5.00	6.33	7.00	7.00	5.00	2.50	1.00	4.00	5.50	6.00	5.00	4	1	20.00	20.00	0.00	1	36.00	12.00	4	4	4	10.00	4	5	0	1	0	14.00	1	3	4	2	2
11722317979	2	2	1	2	Supervisor	2	1	2	8.00	23/06/2020	2	999	3	2	2	999.00	999.00	999.00	999.00	999.00	999.00	999.00	999.00	999.00	999.00	999.00	999	999	999.00	999.00	999.00	999	27.00	7.00	2	2	3	3.00	0	1	0	1	1	17.00	3	3	2	3	4
11722316217	1	2	1	2	Information analyst	1	1	1	8.00	23/06/2020	2	999	5	3	2	999.00	999.00	999.00	999.00	999.00	999.00	999.00	999.00	999.00	999.00	999.00	999	999	999.00	999.00	999.00	999	50.00	13.00	5	4	4	14.00	4	4	2	3	1	23.00	4	4	5	2	4
11722315921	1	2	1	2	Sales executive	2	1	2	7.00	23/06/2020	2	999	5	2	1	6.14	6.00	6.00	6.00	6.00	6.00	6.00	6.00	6.50	6.00	7.00	18	1	5.50	4.00	1.50	2	19.00	4.00	2	1	1	5.00	0	1	1	2	1	10.00	1	2	2	2	2
11722314512	1	3	1	2	Key Account Manager	2	2	2	7.50	23/06/2020	2	999	5	3	1	5.43	5.67	5.00	6.00	6.00	5.50	6.00	5.00	5.00	6.00	4.00	18	1	9.00	7.00	2.00	2	40.00	12.00	4	5	3	16.00	1	5	1	5	4	12.00	3	1	5	1	1
11722307129	1	2	1	999	Student	1	1	1	8.00	23/06/2020	2	999	5	4	1	4.14	4.67	5.00	5.00	4.00	1.50	1.00	2.00	6.00	6.00	6.00	18	1	7.00	5.00	2.00	2	58.00	14.00	4	5	5	19.00	4	3	5	4	3	25.00	4	4	4	4	4
11722299827	1	2	1	2	Student	1	4	1	7.50	23/06/2020	2	999	4	4	1	5.14	5.33	6.00	5.00	5.00	4.00	5.00	3.00	6.00	6.00	6.00	18	1	4.00	2.00	2.00	2	49.00	13.00	4	5	4	14.00	3	2	3	5	1	22.00	3	4	4	3	4
11722286069	1	2	2	2	Freelance Assistant Director	1	4	2	7.00	23/06/2020	2	999	4	4	1	5.43	5.33	6.00	6.00	4.00	5.00	5.00	5.00	6.00	6.00	6.00	18	1	7.00	4.00	3.00	2	40.00	8.00	3	3	2	12.00	2	2	2	4	2	20.00	3	4	4	3	4
11722267358	2	2	1	2	Barista	3	2	2	7.50	23/06/2020	2	999	4	2	2	999.00	999.00	999.00	999.00	999.00	999.00	999.00	999.00	999.00	999.00	999.00	999	999	999.00	999.00	999.00	999	24.00	9.00	4	3	2	3.00	1	0	0	1	1	12.00	1	3	1	1	4
11722266296	1	3	1	2	Hgv driver	2	2	2	7.50	23/06/2020	2	999	3	3	2	999.00	999.00	999.00	999.00	999.00	999.00	999.00	999.00	999.00	999.00	999.00	999	999	999.00	999.00	999.00	999	7.00	4.00	2	1	1	2.00	0	1	0	1	0	1.00	0	0	1	0	0
11722261560	1	2	1	2	Retail manager	1	5	2	6.00	23/06/2020	2	999	4	3	2	999.00	999.00	999.00	999.00	999.00	999.00	999.00	999.00	999.00	999.00	999.00	999	999	999.00	999.00	999.00	999	35.00	11.00	4	4	3	10.00	2	3	0	3	2	14.00	2	0	4	2	5
11722255205	2	1	1	6	Student	1	1	2	10.00	23/06/2020	2	999	7	4	2	999.00	999.00	999.00	999.00	999.00	999.00	999.00	999.00	999.00	999.00	999.00	999	999	999.00	999.00	999.00	999	31.00	10.00	4	3	3	9.00	1	2	1	3	2	12.00	2	1	3	2	2
11722232741	2	2	1	3	Student	1	4	2	8.00	23/06/2020	2	999	4	4	2	999.00	999.00	999.00	999.00	999.00	999.00	999.00	999.00	999.00	999.00	999.00	999	999	999.00	999.00	999.00	999	11.00	3.00	1	1	1	4.00	0	0	0	2	2	4.00	0	0	3	1	0
11722231005	1	2	1	999	Student	1	2	1	7.50	23/06/2020	2	999	6	3	1	4.86	5.00	5.00	5.00	5.00	4.00	5.00	3.00	5.50	6.00	5.00	18	1	7.00	5.00	2.00	2	39.00	12.00	4	4	4	12.00	2	3	2	3	2	15.00	2	3	3	2	2
11722225446	1	2	1	2	BARISTA	1	6	1	4.50	23/06/2020	1	17/3/2020 - 31/3/2020	5	4	1	6.00	5.33	4.00	6.00	6.00	6.00	6.00	6.00	7.00	7.00	7.00	18	1	9.00	6.50	2.50	2	23.00	5.00	3	2	0	4.00	0	3	0	1	0	14.00	1	0	2	5	5
11722198667	2	2	1	2	Student	1	1	2	8.50	23/06/2020	2	999	5	4	2	999.00	999.00	999.00	999.00	999.00	999.00	999.00	999.00	999.00	999.00	999.00	999	999	999.00	999.00	999.00	999	48.00	9.00	3	3	3	17.00	4	2	3	4	4	22.00	2	5	2	5	4
11722163175	1	2	1	2	student	1	4	1	8.00	23/06/2020	2	999	5	4	2	999.00	999.00	999.00	999.00	999.00	999.00	999.00	999.00	999.00	999.00	999.00	999	999	999.00	999.00	999.00	999	56.00	12.00	4	4	4	20.00	4	4	4	4	4	24.00	4	4	4	4	4
[truncated: 34 more columns]
